# Supplementary material for: Draft Genome Sequence, and a Sequence-Defined Genetic Linkage Map of the Legume Crop Species Lupinus angustifolius L
Source: PLoS One. 2013 May 29;8(5):e64799. doi: 10.1371/journal.pone.0064799 (PMC3667174; doi:10.1371/journal.pone.0064799)
Supplement: Table S1 — Gene annotation of the genome sequence assembly of Lupinus angustifolius . The 57,807 annotated genes and their positions in the corresponding scaffolds are listed. (XLSX) [file pone.0064799.s004.xlsx]

## Sheet: Lupin Annotation
Table S1 Gene annotation of the genome sequence assembly of Lupinus angustifolius. The 57,807 annotated genes and their positions in the corresponding scaffolds are listed.
Scalffold name	Annotation	Gene Type	Start	end	Piden	direaction	best arabidopsis TAIR10 hit defline
scaffold1	Glyma01g01120.1	mRNA	8625	13080	99.6	+	chromomethylase 3
scaffold1	Glyma16g08490.1	mRNA	19645	22574	99.5	+	Senescence/dehydration-associated protein-related
scaffold1	Glyma08g03760.1	mRNA	13900	17661	95.62	+	Nucleotide-diphospho-sugar transferases superfamily protein
scaffold1	Glyma16g08430.1	mRNA	24444	30424	94.74	-	golgin candidate 1
scaffold1000	Glyma06g47670.1	mRNA	1924	7577	94.26	-	SKU5 similar 1
scaffold10000	Glyma10g08950.1	mRNA	15467	15772	97.39	-
scaffold10000	Glyma02g36030.1	mRNA	2361	2996	78.89	+
scaffold10000	Glyma15g26820.1	mRNA	18338	21421	65.41	-	cysteine-rich RLK (RECEPTOR-like protein kinase) 8
scaffold10000	Glyma10g08960.1	mRNA	1686	2171	56.3	+
scaffold10000	ATCG01240.1	mRNA	148	327	38.46	-
scaffold10001	Glyma18g49320.1	mRNA	5359	6811	98.92	+	basic helix-loop-helix (bHLH) DNA-binding family protein
scaffold10002	AT1G43860.1	mRNA	11041	12921	99.73	-
scaffold10002	AT5G65640.1	mRNA	1866	2141	28.69	+
scaffold10004	Glyma09g07190.1	mRNA	6371	6665	18.91	-	cytokinin oxidase 3
scaffold10004	Glyma10g27980.7	mRNA	9139	9249	13.45	+	Haloacid dehalogenase-like hydrolase (HAD) superfamily protein
scaffold10006	ATMG00300.1	mRNA	9157	9496	76.71	+
scaffold10006	ATMG00710.1	mRNA	9739	9975	63.64	+
scaffold10009	Glyma18g07510.1	mRNA	1928	6458	37.66	+	"RNA helicase, ATP-dependent, SK12/DOB1 protein"
scaffold10009	Glyma06g32270.1	mRNA	21912	22332	14.78	+
scaffold1001	Glyma07g03300.2	mRNA	1438	1555	24.69	-	"Mediator complex, subunit Med7"
scaffold10014	Glyma15g38390.1	mRNA	581	2115	38.29	+	Eukaryotic aspartyl protease family protein
scaffold10017	AT5G65340.1	mRNA	1471	2187	93.31	-
scaffold10017	Glyma01g07740.1	mRNA	6550	7041	44.18	+
scaffold1002	Glyma01g07740.1	mRNA	85	726	59.7	+
scaffold10020	Glyma02g03270.1	mRNA	1519	5173	97.64	+	cysteine-rich RLK (RECEPTOR-like protein kinase) 8
scaffold10020	Glyma18g12040.1	mRNA	8333	8836	31.37	-	Nucleotide/sugar transporter family protein
scaffold10023	Glyma09g05260.1	mRNA	1298	2437	98.01	+	purine permease 4
scaffold10023	Glyma13g14390.1	mRNA	14666	15851	93.21	-	PIF1 helicase
scaffold10023	Glyma19g05970.1	mRNA	15164	16956	54.85	-	PIF1 helicase
scaffold10023	Glyma08g37710.1	mRNA	6125	6634	21.23	-	cysteine-rich RLK (RECEPTOR-like protein kinase) 8
scaffold10024	Glyma16g13610.1	mRNA	3420	5690	38.93	+	phosphoglucosamine mutase-related
scaffold10025	Glyma12g13440.1	mRNA	13770	15911	97.03	+
scaffold10025	Glyma19g02820.1	mRNA	4942	8672	79.18	-
scaffold10025	Glyma10g34910.1	mRNA	2606	2905	27.68	+	basic helix-loop-helix (bHLH) DNA-binding superfamily protein
scaffold10028	Glyma19g35000.1	mRNA	6125	14782	99.84	+	phospholipid sterol acyl transferase 1
scaffold10028	Glyma12g15940.1	mRNA	25359	29505	99.47	-	fatty alcohol oxidase 3
scaffold10028	Glyma01g35290.1	mRNA	18622	23036	94.09	-	tetratricopeptide repeat (TPR)-containing protein
scaffold10033	Glyma05g04330.1	mRNA	18038	18661	91.11	+	Phosphatidic acid phosphatase (PAP2) family protein
scaffold10033	Glyma18g49340.1	mRNA	12445	12597	42.15	+	Ribosomal protein L34e superfamily protein
scaffold10033	Glyma16g32940.1	mRNA	9558	9884	31.52	-	AT hook motif DNA-binding family protein
scaffold10033	Glyma02g03270.1	mRNA	14804	15164	21.74	+	cysteine-rich RLK (RECEPTOR-like protein kinase) 8
scaffold10035	Glyma14g14550.1	mRNA	6133	6306	14.76	-
scaffold10036	AT5G40240.1	mRNA	135	2965	85.09	+
scaffold10037	Glyma07g11200.1	mRNA	2206	4175	48.99	-	Protein phosphatase 2C family protein
scaffold10037	Glyma01g29320.1	mRNA	227	1826	47.78	-	cysteine-rich RLK (RECEPTOR-like protein kinase) 8
scaffold10039	Glyma08g15820.1	mRNA	645	4402	99.7	+
scaffold10041	Glyma01g31530.1	mRNA	2780	3460	57.29	+
scaffold10046	AT2G25010.1	mRNA	4905	5282	25.49	-
scaffold1005	Glyma13g21780.1	mRNA	21771	23322	38.8	+	cysteine-rich RLK (RECEPTOR-like protein kinase) 8
scaffold10051	Glyma12g05760.1	mRNA	2727	3128	96.53	+
scaffold10051	Glyma04g08680.1	mRNA	6876	10630	90.79	-	embryonic flower 1 (EMF1)
scaffold10056	Glyma08g17190.1	mRNA	713	1097	87.14	+	Bifunctional inhibitor/lipid-transfer protein/seed storage 2S albumin superfamily protein
scaffold10056	Glyma06g01230.1	mRNA	4687	7809	34.41	-	Tetratricopeptide repeat (TPR)-like superfamily protein
scaffold10061	AT3G60640.1	mRNA	2285	3188	86.89	-
scaffold10061	Glyma18g10930.1	mRNA	6284	6562	56.46	-	"Protein of unknown function, DUF584"
scaffold10062	Glyma06g13300.1	mRNA	15975	23434	99.91	+
scaffold10062	Glyma06g13320.1	mRNA	7137	11886	99.85	-	OBP3-responsive gene 1
scaffold10062	Glyma06g13290.1	mRNA	25305	31583	99.8	-	splicing factor-related
scaffold10062	AT4G27910.1	mRNA	39	4811	47.18	+
scaffold10063	Glyma12g09860.1	mRNA	12582	16722	99.56	+	E2F transcription factor 1
scaffold10063	Glyma11g18410.1	mRNA	17764	19144	98.96	-	Protein of unknown function (DUF1279)
scaffold10063	Glyma11g18390.1	mRNA	5352	10666	89.55	+	exoribonuclease 2
scaffold10064	AT1G08620.1	mRNA	226	1704	27.6	-
scaffold10065	Glyma16g09250.1	mRNA	297	41091	61.26	-	cysteine-rich RLK (RECEPTOR-like protein kinase) 8
scaffold10068	Glyma18g09710.1	mRNA	2602	3327	26.48	+	NB-ARC domain-containing disease resistance protein
scaffold1007	Glyma14g01400.1	mRNA	196	2494	53.17	+	DNA/RNA polymerases superfamily protein
scaffold10070	Glyma14g02550.1	mRNA	49014	59548	90.97	-
scaffold10070	Glyma08g44790.1	mRNA	1723	1889	44.8	-	Subtilase family protein
scaffold10070	Glyma10g03080.1	mRNA	26857	31317	28.39	-	Phenazine biosynthesis PhzC/PhzF protein
scaffold10070	Glyma03g10410.1	mRNA	35826	36116	14.37	-	"Aminotransferase-like, plant mobile domain family protein"
scaffold10075	Glyma07g18520.1	mRNA	780	2225	45.42	+	cysteine-rich RLK (RECEPTOR-like protein kinase) 8
scaffold1008	Glyma04g13890.1	mRNA	4772	5389	16.75	+
scaffold10080	AT1G80840.1	mRNA	4268	5933	90.43	-
scaffold10082	Glyma08g11280.1	mRNA	6075	9389	84.59	-	Pentatricopeptide repeat (PPR) superfamily protein
scaffold10082	Glyma02g27180.1	mRNA	39621	41719	70.37	-
scaffold10082	Glyma16g09260.1	mRNA	353	818	24.62	+	Sec23/Sec24 protein transport family protein
scaffold10083	AT5G53670.1	mRNA	4183	4446	34.69	-
scaffold10085	Glyma15g17820.1	mRNA	1466	6437	56.98	+	Gag-Pol-related retrotransposon family protein
scaffold10085	Glyma03g01970.1	mRNA	797	919	8.33	-
scaffold10087	AT1G21280.1	mRNA	7101	7772	95.38	+
scaffold10090	Glyma07g22540.1	mRNA	7137	7385	21.9	+
scaffold10090	Glyma19g02820.1	mRNA	28225	28915	19.82	+
scaffold10090	Glyma0022s00440.1	mRNA	3589	3717	11.38	-
scaffold10091	AT3G19680.1	mRNA	67936	69896	98.17	-
scaffold10091	Glyma03g24170.1	mRNA	10875	24358	97.69	+
scaffold10091	AT4G14130.1	mRNA	58010	58754	61.03	-
scaffold10091	Glyma01g21220.1	mRNA	5370	5861	52.23	+
scaffold10091	Glyma13g00280.1	mRNA	41019	41504	45.42	+	xyloglucan endotransglycosylase 6
scaffold10091	Glyma06g00210.1	mRNA	5644	5861	37.37	+
scaffold10091	AT1G33710.1	mRNA	46822	47052	36.49	+
scaffold10091	Glyma06g21970.2	mRNA	9031	9246	21.73	-
scaffold10093	Glyma15g15410.1	mRNA	6174	6539	13.94	+
scaffold10094	Glyma18g16980.1	mRNA	1689	2798	22.25	-	DNAse I-like superfamily protein
scaffold10095	Glyma20g37500.1	mRNA	15021	19789	97.1	-	"Mitochondrial inner membrane translocase complex, subunit Tim44-related protein"
scaffold10095	Glyma19g42640.1	mRNA	1493	3012	96.86	+	Phosphoglycerate mutase family protein
scaffold10095	Glyma03g40040.1	mRNA	13678	14175	96.6	-
scaffold10095	Glyma20g37520.1	mRNA	23132	24448	50.34	-	thylakoid lumen 18.3 kDa protein
scaffold10095	Glyma08g15920.1	mRNA	8453	8876	37.73	-	Protein kinase superfamily protein
scaffold10095	Glyma07g19820.1	mRNA	26216	26524	17.11	-	hydrolases;protein serine/threonine phosphatases
scaffold10099	Glyma09g11530.1	mRNA	17979	18278	87.72	+
scaffold10099	Glyma07g18910.1	mRNA	23288	26967	61.08	-
scaffold10099	Glyma07g22540.1	mRNA	3369	4100	60.42	+
scaffold10099	AT3G24255.1	mRNA	19053	19409	15.93	+
scaffold101	Glyma03g33890.1	mRNA	1233	2981	81.65	+	PHE ammonia lyase 1
scaffold101	Glyma09g33080.4	mRNA	3975	4381	42.05	-
scaffold1010	Glyma10g25480.1	mRNA	24832	25959	99.19	+	GATA transcription factor 1
scaffold1010	Glyma08g09510.1	mRNA	39816	42483	70.86	+	Leucine-rich repeat transmembrane protein kinase
scaffold1010	Glyma18g33480.1	mRNA	48182	51307	63.76	-	DNA/RNA polymerases superfamily protein
scaffold1010	Glyma15g23610.1	mRNA	43833	44015	28.9	+	K-box region and MADS-box transcription factor family protein
scaffold1010	Glyma06g21970.2	mRNA	33733	33930	19.94	-
scaffold1010	Glyma06g19130.1	mRNA	35395	37877	18.02	-	DNAse I-like superfamily protein
scaffold1010	Glyma16g22900.1	mRNA	10036	10113	7.18	+	Protein of unknown function (DUF295)
scaffold10104	Glyma11g32210.1	mRNA	1735	5773	92.73	-	Leucine-rich repeat transmembrane protein kinase
scaffold10105	Glyma11g01990.1	mRNA	12413	12802	96.97	-
scaffold10105	Glyma12g13440.1	mRNA	3203	4000	43.12	+
scaffold10109	Glyma19g02380.1	mRNA	1540	3888	99.64	+	voltage dependent anion channel 1
scaffold10109	Glyma01g04930.1	mRNA	5307	9331	84.76	-	Protein kinase superfamily protein
scaffold10111	Glyma17g31180.1	mRNA	11956	12132	10.28	+
scaffold10116	Glyma19g05580.1	mRNA	8115	10823	99.8	+	Methylenetetrahydrofolate reductase family protein
scaffold10116	Glyma19g05360.1	mRNA	17264	21890	97.28	+	Ypt/Rab-GAP domain of gyp1p superfamily protein
scaffold10116	Glyma03g05070.1	mRNA	24685	25458	89.1	-	NAD(P)-binding Rossmann-fold superfamily protein
scaffold10116	Glyma11g33080.1	mRNA	4007	4910	19.68	+	serine carboxypeptidase-like 31
scaffold10120	Glyma01g31530.1	mRNA	8920	9267	29.16	-
scaffold10120	Glyma07g25400.1	mRNA	11386	11986	24.89	-
scaffold10123	AT5G20980.2	mRNA	6183	9972	94.1	+
scaffold10123	Glyma16g28430.1	mRNA	20688	23938	64.42	+	DNA/RNA polymerases superfamily protein
scaffold10123	Glyma05g18850.1	mRNA	33440	35884	36.51	+	GAG/POL/ENV polyprotein
scaffold10123	Glyma01g07740.1	mRNA	41839	42168	32.84	-
scaffold10124	Glyma01g24090.1	mRNA	10500	13373	41.36	+	cysteine-rich RLK (RECEPTOR-like protein kinase) 8
scaffold10124	Glyma19g02820.1	mRNA	32762	33715	29.68	-
scaffold10125	Glyma03g35510.1	mRNA	29275	36077	99.61	-	P-loop containing nucleoside triphosphate hydrolases superfamily protein
scaffold10125	Glyma10g08680.1	mRNA	4934	9054	95.85	+	chaperone protein dnaJ-related
scaffold10125	Glyma09g26090.1	mRNA	18656	21633	46.31	-	cysteine-rich RLK (RECEPTOR-like protein kinase) 8
scaffold10125	Glyma10g08690.1	mRNA	1419	1649	40.53	+
scaffold10126	Glyma08g07840.1	mRNA	891	7103	69.61	+	Endoplasmic reticulum vesicle transporter protein
scaffold10127	Glyma17g36500.1	mRNA	20567	23654	99.7	+	Homeodomain-like superfamily protein
scaffold10127	Glyma17g36490.1	mRNA	2439	4390	94.85	+	AP2/B3-like transcriptional factor family protein
scaffold10128	Glyma02g36320.1	mRNA	1650	5977	91.8	+	DNA/RNA polymerases superfamily protein
scaffold10134	Glyma01g26610.1	mRNA	2293	3549	23.43	-	DNA/RNA polymerases superfamily protein
scaffold10135	Glyma19g21940.1	mRNA	7441	8396	48.4	+
scaffold10135	Glyma10g15120.1	mRNA	7075	7275	10.68	+
scaffold10136	Glyma19g02600.1	mRNA	11458	12859	96.45	-	myb domain protein 30
scaffold10140	Glyma16g22900.1	mRNA	22729	23067	22.1	+	Protein of unknown function (DUF295)
scaffold10140	Glyma01g07740.1	mRNA	6945	7154	20.9	-
scaffold10140	Glyma10g12900.1	mRNA	14839	15036	15.94	+	zinc knuckle (CCHC-type) family protein
scaffold10141	Glyma06g27680.1	mRNA	8716	12877	51.43	-	"Polynucleotidyl transferase, ribonuclease H-like superfamily protein"
scaffold10142	Glyma07g24950.4	mRNA	9528	9689	33.75	+	MMS ZWEI homologue 1
scaffold10143	AT3G57530.1	mRNA	9015	13985	99.44	-
scaffold10143	Glyma14g18800.1	mRNA	19813	20064	30	-	DNA/RNA polymerases superfamily protein
scaffold10150	Glyma08g26190.1	mRNA	4201	8038	97.95	-	cysteine-rich RLK (RECEPTOR-like protein kinase) 8
scaffold10151	Glyma15g21480.1	mRNA	3856	5193	24.39	+	phosphatidylinositol-4-phosphate 5-kinase 1
scaffold10154	Glyma12g13820.1	mRNA	4687	4977	42.79	+	zinc knuckle (CCHC-type) family protein
scaffold10156	AT3G47470.1	mRNA	5827	7576	99.6	-
scaffold10156	Glyma10g10160.1	mRNA	359	4132	56.22	-	embryo defective 2016
scaffold10157	ATMG00710.1	mRNA	1260	1472	58.68	+
scaffold10158	Glyma14g32200.1	mRNA	763	1847	61.54	-
scaffold1016	Glyma12g13440.1	mRNA	3228	5428	98.51	-
scaffold10161	Glyma19g02820.1	mRNA	6552	7547	30.78	-
scaffold10162	Glyma15g41810.1	mRNA	2612	4219	99.65	+	myb domain protein 67
scaffold10162	Glyma15g41820.1	mRNA	6773	6973	97.1	-
scaffold10162	AT3G10480.3	mRNA	9999	10671	33.21	-
scaffold10163	Glyma11g07760.1	mRNA	29725	34644	85.95	-	beta-galactosidase 3
scaffold10163	Glyma06g12710.1	mRNA	27870	28181	39.01	+	Thioredoxin superfamily protein
scaffold10163	Glyma18g37360.1	mRNA	7655	8350	25.19	-
scaffold10164	Glyma09g32550.1	mRNA	9384	12240	99.52	-	Eukaryotic rpb5 RNA polymerase subunit family protein
scaffold10164	AT1G59359.1	mRNA	1169	2709	96.14	-
scaffold10164	Glyma19g30480.1	mRNA	4194	4986	36.65	-	"Zinc finger, C3HC4 type (RING finger) family protein"
scaffold10166	Glyma06g32270.1	mRNA	4354	4785	15.21	-
scaffold10166	Glyma02g39830.1	mRNA	7368	7514	9.61	-
scaffold10167	Glyma03g21660.1	mRNA	885	1946	50.98	-	DNA/RNA polymerases superfamily protein
scaffold10168	Glyma13g02450.1	mRNA	8740	12348	60.94	+
scaffold10171	Glyma12g13440.1	mRNA	4394	5050	35.69	+
scaffold10179	Glyma12g16580.1	mRNA	13937	19140	99.62	-	kinesin 3
scaffold10179	Glyma13g36290.1	mRNA	3013	8561	96.08	+	homolog of yeast autophagy 18 (ATG18) F
scaffold10179	Glyma12g16560.3	mRNA	10587	11444	71.06	-	basic helix-loop-helix (bHLH) DNA-binding superfamily protein
scaffold10179	Glyma13g36220.1	mRNA	22530	22771	42.49	-	HSP20-like chaperones superfamily protein
scaffold1018	AT1G67325.1	mRNA	12311	14545	98.96	-
scaffold1018	Glyma19g06720.1	mRNA	5620	8078	21.06	-
scaffold10181	AT3G09050.1	mRNA	1589	3907	77.61	+
scaffold10186	Glyma12g13440.1	mRNA	2673	4739	86.99	+
scaffold10188	Glyma07g13760.1	mRNA	4751	5968	37.65	+	cysteine-rich RLK (RECEPTOR-like protein kinase) 8
scaffold10190	Glyma10g13500.1	mRNA	4071	10728	56.67	+	DNA/RNA polymerases superfamily protein
scaffold10191	Glyma09g33650.1	mRNA	2841	5457	65.71	-	phosphoenolpyruvate carboxykinase 1
scaffold10192	Glyma03g24720.1	mRNA	16772	17488	35.79	-
scaffold10192	Glyma09g26090.1	mRNA	10132	12387	34.84	-	cysteine-rich RLK (RECEPTOR-like protein kinase) 8
scaffold10193	Glyma01g20430.1	mRNA	303	2237	43.38	+	cysteine-rich RLK (RECEPTOR-like protein kinase) 8
scaffold10193	Glyma02g13120.1	mRNA	4492	4772	24.87	+	ABI five binding protein 3
scaffold10201	Glyma03g21660.1	mRNA	13432	14529	51.68	-	DNA/RNA polymerases superfamily protein
scaffold10201	Glyma02g37220.1	mRNA	17217	19781	40.77	+
scaffold10205	Glyma02g26470.1	mRNA	9474	9986	93.96	-
scaffold10205	Glyma18g24520.1	mRNA	1311	1559	32.94	-	hAT dimerisation domain-containing protein
scaffold10206	AT2G35190.1	mRNA	292	3825	88.35	+
scaffold10206	Glyma13g20740.1	mRNA	6987	9497	66.34	+	Protein kinase superfamily protein
scaffold10206	Glyma02g03270.1	mRNA	18559	19317	47.28	+	cysteine-rich RLK (RECEPTOR-like protein kinase) 8
scaffold10206	Glyma10g12900.1	mRNA	15339	15733	33.33	-	zinc knuckle (CCHC-type) family protein
scaffold10207	Glyma05g11160.1	mRNA	35239	38114	49.47	+	GAG/POL/ENV polyprotein
scaffold1021	Glyma04g38260.1	mRNA	1790	4076	81.56	+	Sec14p-like phosphatidylinositol transfer family protein
scaffold1021	Glyma08g00790.1	mRNA	2123	2272	14.49	-
scaffold10210	Glyma17g15020.1	mRNA	18238	19065	63.83	+	Eukaryotic aspartyl protease family protein
scaffold10210	Glyma02g37220.1	mRNA	12941	13810	28.74	+
scaffold10213	Glyma02g07220.1	mRNA	1677	4396	91.74	-	exocyst subunit exo70 family protein C2
scaffold10213	AT4G15090.1	mRNA	17001	18142	46.74	-
scaffold10213	AT2G25010.1	mRNA	10341	10490	9.8	-
scaffold10215	Glyma09g08580.2	mRNA	1769	2119	18.34	-	Phosphoinositide phosphatase family protein
scaffold10219	ATMG00750.1	mRNA	3066	3233	46.67	-
scaffold10219	Glyma14g14550.1	mRNA	787	1170	34.86	-
scaffold1022	Glyma07g13760.1	mRNA	3051	4447	44.28	-	cysteine-rich RLK (RECEPTOR-like protein kinase) 8
scaffold1022	Glyma06g01230.1	mRNA	14310	16012	42.91	-	Tetratricopeptide repeat (TPR)-like superfamily protein
scaffold1022	AT2G01050.1	mRNA	17674	18323	42.64	-
scaffold10222	AT5G01710.1	mRNA	10141	11634	99.81	-
scaffold10222	Glyma12g13440.1	mRNA	16054	18234	98.7	+
scaffold10222	AT3G23320.1	mRNA	745	1209	81.77	+
scaffold10222	Glyma09g26090.1	mRNA	28793	31707	44.7	+	cysteine-rich RLK (RECEPTOR-like protein kinase) 8
scaffold10222	AT1G60720.1	mRNA	144	410	30.34	+
scaffold10222	Glyma16g14490.1	mRNA	17526	17696	2.64	+	cysteine-rich RLK (RECEPTOR-like protein kinase) 8
scaffold10223	AT4G26540.1	mRNA	2976	3898	25.46	-
scaffold10224	Glyma05g28040.1	mRNA	7172	16406	99.79	+	Transducin family protein / WD-40 repeat family protein
scaffold10224	Glyma11g36980.1	mRNA	41573	44292	99.77	+	squamosa promoter binding protein-like 2
scaffold10224	AT1G67325.1	mRNA	51986	54304	98.96	-
scaffold10224	Glyma05g28060.1	mRNA	1319	1489	90.48	+	Ribosome associated membrane protein RAMP4
scaffold10224	Glyma20g21590.1	mRNA	19999	21816	84.3	-	MuDR family transposase
scaffold10224	Glyma16g29090.1	mRNA	33919	34338	27.22	-
scaffold10224	AT4G15020.2	mRNA	10868	11357	20.81	-
scaffold10224	Glyma20g36500.1	mRNA	3181	3255	13.97	+	zinc ion binding;nucleic acid binding
scaffold10224	AT1G48120.1	mRNA	18470	18772	7.47	-
scaffold10225	Glyma15g32290.1	mRNA	17935	20358	35.37	-	cysteine-rich RLK (RECEPTOR-like protein kinase) 8
scaffold10225	Glyma0022s00440.1	mRNA	16457	16786	28.84	-
scaffold10225	AT5G51080.3	mRNA	11088	11150	8.08	-
scaffold10229	AT5G50430.2	mRNA	4627	6736	89.34	-
scaffold10229	AT1G53800.2	mRNA	424	2547	47.12	-
scaffold10229	Glyma16g01660.1	mRNA	11837	13728	27.6	+	exocyst complex component sec10
scaffold10234	Glyma17g08480.1	mRNA	13530	15026	99.64	+	C2H2-like zinc finger protein
scaffold10234	Glyma05g00560.1	mRNA	1740	1907	18.55	-
scaffold10239	Glyma20g08540.1	mRNA	6384	6959	27.3	-
scaffold1024	Glyma11g33080.1	mRNA	7825	15124	29.95	-	serine carboxypeptidase-like 31
scaffold10240	Glyma13g25040.1	mRNA	5510	7224	99.1	-	alpha/beta-Hydrolases superfamily protein
scaffold10240	Glyma08g26190.1	mRNA	9274	11004	44.41	+	cysteine-rich RLK (RECEPTOR-like protein kinase) 8
scaffold10240	AT4G32680.1	mRNA	4715	5020	35.34	+
scaffold10243	Glyma12g34350.1	mRNA	2621	6425	100	-	formin homology5
scaffold10243	Glyma13g36220.1	mRNA	21419	22908	92.23	+	HSP20-like chaperones superfamily protein
scaffold10243	Glyma18g38500.1	mRNA	9514	9612	25.58	-
scaffold10247	AT1G48720.1	mRNA	5410	5676	92.86	-
scaffold10253	Glyma02g36620.1	mRNA	23548	24254	57.69	+
scaffold10253	Glyma18g16900.1	mRNA	31167	31310	17.39	-	PIF1 helicase
scaffold10253	Glyma10g15120.1	mRNA	28156	28404	12.85	-
scaffold10255	Glyma09g13590.1	mRNA	2623	8496	44.9	+
scaffold10258	Glyma09g12460.1	mRNA	4757	6469	33.5	+	DNA/RNA polymerases superfamily protein
scaffold10260	Glyma19g31410.1	mRNA	42512	45990	98.81	-	Patatin-like phospholipase family protein
scaffold10260	AT3G10180.1	mRNA	15436	33516	91.33	-
scaffold10260	AT1G43760.1	mRNA	1051	2150	59.01	-
scaffold10260	Glyma09g11620.1	mRNA	1977	2330	32.59	-
scaffold10260	Glyma16g34080.1	mRNA	2894	3109	24.66	-	nucleic acid binding;zinc ion binding
scaffold10261	Glyma06g40570.1	mRNA	18806	22560	65.45	+	DNA/RNA polymerases superfamily protein
scaffold10261	Glyma04g15400.1	mRNA	16363	17348	49.2	-
scaffold10265	Glyma01g09430.1	mRNA	1202	4743	59.86	-	DNA/RNA polymerases superfamily protein
scaffold10267	Glyma12g13440.1	mRNA	2	1522	62.27	-
scaffold10268	Glyma06g40190.1	mRNA	3671	4102	11.84	+
scaffold10268	Glyma08g30350.1	mRNA	866	1015	5.84	+
scaffold10269	Glyma0328s00200.1	mRNA	1230	3075	45.52	-	DNA/RNA polymerases superfamily protein
scaffold1027	Glyma07g34840.1	mRNA	3247	5296	41.27	+	cysteine-rich RLK (RECEPTOR-like protein kinase) 8
scaffold10271	Glyma02g27180.1	mRNA	2363	3641	39.68	-
scaffold10273	Glyma15g26100.1	mRNA	4596	5716	89.02	+	zinc ion binding;nucleic acid binding
scaffold10273	Glyma13g05060.1	mRNA	6769	7793	15.01	+	Phosphoglycerate mutase-like family protein
scaffold10273	AT4G29090.1	mRNA	7881	8099	12.67	+
scaffold10274	Glyma13g35570.1	mRNA	3449	3822	36.87	-
scaffold10274	Glyma14g08090.1	mRNA	13704	13909	19.77	+	Maf-like protein
scaffold10275	Glyma13g19500.1	mRNA	15471	18347	97.24	-	pyrophosphorylase 4
scaffold10275	Glyma13g21780.1	mRNA	5894	9661	79.02	-	cysteine-rich RLK (RECEPTOR-like protein kinase) 8
scaffold10275	Glyma15g17820.1	mRNA	12333	13303	50.63	-	Gag-Pol-related retrotransposon family protein
scaffold10275	Glyma03g41890.1	mRNA	2690	3082	25.62	-	zinc knuckle (CCHC-type) family protein
scaffold1028	Glyma01g34900.1	mRNA	6147	9657	89.45	-	cysteine-rich RLK (RECEPTOR-like protein kinase) 8
scaffold1028	ATMG00300.1	mRNA	2424	2654	55.48	-
scaffold1028	Glyma10g44170.1	mRNA	10600	12906	39.03	-	homogentisate phytyltransferase 1
scaffold1028	Glyma10g01130.1	mRNA	649	1329	22.6	-	cysteine-rich RLK (RECEPTOR-like protein kinase) 8
scaffold10280	Glyma08g02260.1	mRNA	7571	12852	93.83	-	P-loop containing nucleoside triphosphate hydrolases superfamily protein
scaffold10281	ATMG00310.1	mRNA	5699	5764	14.19	-
scaffold10285	AT4G22750.2	mRNA	9469	13671	98.15	-
scaffold10285	Glyma14g18800.1	mRNA	1006	1257	30	-	DNA/RNA polymerases superfamily protein
scaffold10286	Glyma01g22250.1	mRNA	5409	6518	51.74	-	DNA/RNA polymerases superfamily protein
scaffold10288	Glyma13g21780.1	mRNA	4511	9752	57.01	+	cysteine-rich RLK (RECEPTOR-like protein kinase) 8
scaffold1029	Glyma06g41410.1	mRNA	9853	13090	67.95	-	DNA/RNA polymerases superfamily protein
scaffold1029	AT1G59800.1	mRNA	4822	4980	20.7	-
scaffold1029	Glyma06g35310.1	mRNA	1392	1475	3.15	-
scaffold10290	Glyma19g45390.1	mRNA	18425	21026	24.14	-	B-block binding subunit of TFIIIC
scaffold10298	Glyma01g04970.1	mRNA	1776	3332	64.52	+	Pectate lyase family protein
scaffold10298	Glyma10g42400.1	mRNA	3198	3332	24.59	-
scaffold10299	Glyma11g35450.1	mRNA	2297	4008	78.11	+	Ribosomal protein L1p/L10e family
scaffold103	AT2G32800.1	mRNA	2438	3866	36.62	-
scaffold1030	Glyma06g03070.1	mRNA	25720	31175	91.63	+	"Transcription initiation factor IIF, beta subunit"
scaffold1030	Glyma08g10320.1	mRNA	33971	34282	13.98	+	BED zinc finger ;hAT family dimerisation domain
scaffold1030	Glyma02g39830.1	mRNA	1577	1720	10.48	+
scaffold1030	Glyma17g31180.1	mRNA	9197	9373	10.28	-
scaffold10300	Glyma20g16850.1	mRNA	10571	10864	54.6	-	hAT dimerisation domain-containing protein / transposase-related
scaffold10302	Glyma20g21460.1	mRNA	4112	5365	66.3	+
scaffold10304	Glyma04g39760.1	mRNA	8366	8539	79.45	+
scaffold10304	Glyma10g10160.1	mRNA	11105	14113	46.83	+	embryo defective 2016
scaffold10304	Glyma09g12460.1	mRNA	3715	3861	3.07	-	DNA/RNA polymerases superfamily protein
scaffold10305	Glyma09g16800.1	mRNA	1422	2445	35.97	+	MuDR family transposase
scaffold10307	Glyma15g07490.2	mRNA	689	2901	45.39	-	Protein of unknown function (DUF707)
scaffold10310	Glyma15g17820.1	mRNA	947	2254	66.67	-	Gag-Pol-related retrotransposon family protein
scaffold10311	Glyma18g33480.1	mRNA	1716	5801	74.17	-	DNA/RNA polymerases superfamily protein
scaffold10314	Glyma17g05900.1	mRNA	453	910	34.06	-	BREVIS RADIX-like 4
scaffold10316	Glyma06g40570.1	mRNA	9698	14307	56.91	-	DNA/RNA polymerases superfamily protein
scaffold10322	Glyma06g01860.1	mRNA	30230	34213	99.89	+	glutamate receptor 3.3
scaffold10322	Glyma06g01850.1	mRNA	35138	37990	99.78	-	glyceraldehyde-3-phosphate dehydrogenase B subunit
scaffold10322	Glyma06g01910.2	mRNA	24317	26065	99.49	-	Galactose oxidase/kelch repeat superfamily protein
scaffold10322	Glyma18g06940.1	mRNA	18363	22297	90.71	+	ARM repeat superfamily protein
scaffold10322	AT4G35550.1	mRNA	3348	4523	70.63	+
scaffold10322	Glyma04g01740.1	mRNA	39445	40563	65.24	-
scaffold10322	AT1G21630.1	mRNA	8110	14854	63	+
scaffold10322	Glyma06g01970.3	mRNA	510	1076	58.6	+	high mobility group B2
scaffold10325	Glyma13g09370.1	mRNA	268	432	19.24	+	2-oxoglutarate (2OG) and Fe(II)-dependent oxygenase superfamily protein
scaffold10329	Glyma16g05600.1	mRNA	4668	14575	98.03	-
scaffold10329	Glyma19g28130.1	mRNA	10315	11820	20.13	+	DNA/RNA polymerases superfamily protein
scaffold10329	Glyma01g20430.1	mRNA	22134	22586	18.88	-	cysteine-rich RLK (RECEPTOR-like protein kinase) 8
scaffold10335	Glyma02g12460.1	mRNA	3986	9573	99.85	-	DHHC-type zinc finger family protein
scaffold10335	ATMG00300.1	mRNA	27906	28241	76.71	+
scaffold10337	Glyma19g44550.1	mRNA	1408	1674	19.82	+	zinc knuckle (CCHC-type) family protein
scaffold10341	Glyma05g18850.1	mRNA	5201	8069	65.13	+	GAG/POL/ENV polyprotein
scaffold10341	Glyma09g10910.1	mRNA	1191	1553	9.41	+	GAG/POL/ENV polyprotein
scaffold10343	Glyma11g29330.1	mRNA	2159	3084	40.13	+	FAR1-related sequence 5
scaffold10345	Glyma18g33480.1	mRNA	8508	12792	82.43	+	DNA/RNA polymerases superfamily protein
scaffold10347	Glyma03g08110.1	mRNA	12133	12654	64.81	+
scaffold10348	Glyma06g40570.1	mRNA	7165	10667	57.11	+	DNA/RNA polymerases superfamily protein
scaffold10348	Glyma17g18800.2	mRNA	19384	19631	27.09	+	caffeoyl-CoA 3-O-methyltransferase
scaffold10349	Glyma07g34840.1	mRNA	1520	6058	51.25	-	cysteine-rich RLK (RECEPTOR-like protein kinase) 8
scaffold1035	Glyma04g33970.1	mRNA	7106	10305	71.06	+	DNA/RNA polymerases superfamily protein
scaffold10351	Glyma19g44190.1	mRNA	13224	17166	94.6	-	G-box binding factor 3
scaffold10351	Glyma14g35840.1	mRNA	7851	8384	86.53	+
scaffold10351	Glyma13g03370.1	mRNA	5512	5862	79.87	-
scaffold10351	ATMG00820.1	mRNA	10556	10879	64.33	+
scaffold10351	Glyma07g06600.1	mRNA	4462	4732	23.65	-	RNI-like superfamily protein
scaffold10355	AT2G37580.1	mRNA	14480	14905	60.59	+
scaffold10355	Glyma08g35620.1	mRNA	4765	5647	21.99	+
scaffold10356	Glyma16g14490.1	mRNA	8057	18683	36.35	-	cysteine-rich RLK (RECEPTOR-like protein kinase) 8
scaffold10356	Glyma01g20430.1	mRNA	55503	56269	25.12	-	cysteine-rich RLK (RECEPTOR-like protein kinase) 8
scaffold10358	Glyma17g17810.1	mRNA	1894	8808	99.32	-	2-oxoglutarate (2OG) and Fe(II)-dependent oxygenase superfamily protein
scaffold10358	Glyma05g21590.1	mRNA	15320	17053	98.86	+	Tetratricopeptide repeat (TPR)-like superfamily protein
scaffold10358	Glyma17g17880.1	mRNA	11682	12938	90.84	+
scaffold10358	Glyma13g06530.1	mRNA	35119	37275	87.82	+	Malectin/receptor-like protein kinase family protein
scaffold10358	Glyma17g18160.1	mRNA	19246	29882	86.29	-	geranyl diphosphate synthase 1
scaffold10358	Glyma14g34080.1	mRNA	32750	32889	27.01	+	photosystem II reaction center protein A
scaffold10361	Glyma15g21480.1	mRNA	4989	7799	52.09	-	phosphatidylinositol-4-phosphate 5-kinase 1
scaffold10365	Glyma16g15590.1	mRNA	1044	2038	64.9	+
scaffold10368	Glyma12g13440.1	mRNA	5044	6182	98.14	-
scaffold10368	Glyma11g02740.1	mRNA	1725	2092	43.52	-	Remorin family protein
scaffold10369	Glyma11g33580.1	mRNA	15282	23174	99.42	-	ARM repeat superfamily protein
scaffold10369	Glyma16g09250.1	mRNA	24636	27725	67.83	-	cysteine-rich RLK (RECEPTOR-like protein kinase) 8
scaffold10369	Glyma18g04660.1	mRNA	37403	39531	56.02	+	glutamine synthetase 1;4
scaffold10369	Glyma20g21590.1	mRNA	9263	10334	47.95	-	MuDR family transposase
scaffold10369	Glyma04g13890.1	mRNA	28523	30146	34.95	-
scaffold10369	Glyma10g09280.1	mRNA	13071	13214	32.65	-	ubiquitin E2 variant 1D-4
scaffold10369	Glyma06g37470.1	mRNA	25794	25961	12.23	+	Ku80 family protein
scaffold10375	Glyma13g21780.1	mRNA	10318	14279	83.93	-	cysteine-rich RLK (RECEPTOR-like protein kinase) 8
scaffold10375	Glyma10g26980.1	mRNA	10564	10770	25.75	+
scaffold10378	Glyma18g44710.1	mRNA	13104	16226	53.57	+	DNA/RNA polymerases superfamily protein
scaffold10379	Glyma07g33610.1	mRNA	7731	11297	97.44	+	Class I glutamine amidotransferase-like superfamily protein
scaffold10379	AT4G34000.2	mRNA	17714	19092	92.75	-
scaffold10379	Glyma20g30740.4	mRNA	2783	3073	55.11	-	thioredoxin Y1
scaffold10379	Glyma19g28130.1	mRNA	12616	13431	14.09	-	DNA/RNA polymerases superfamily protein
scaffold10379	Glyma06g32270.1	mRNA	35848	36174	11.51	-
scaffold1038	Glyma20g21590.1	mRNA	6707	7479	37.48	+	MuDR family transposase
scaffold1038	AT1G48120.1	mRNA	8295	9023	18.45	+
scaffold10380	AT5G53670.1	mRNA	3183	3404	26.53	-
scaffold10381	AT5G53670.1	mRNA	4345	4753	53.88	-
scaffold10382	Glyma09g12460.1	mRNA	15543	17715	41.41	+	DNA/RNA polymerases superfamily protein
scaffold10383	Glyma14g25910.1	mRNA	4730	5233	25.41	-
scaffold10384	Glyma03g23280.1	mRNA	2687	4120	38.2	+	DNA/RNA polymerases superfamily protein
scaffold10384	Glyma14g26460.1	mRNA	12518	12664	28.5	+	Rhodanese/Cell cycle control phosphatase superfamily protein
scaffold10384	Glyma15g17610.1	mRNA	11287	11379	19.75	-
scaffold10384	Glyma19g10150.1	mRNA	11090	11140	7.26	-
scaffold10386	Glyma20g21590.1	mRNA	2113	3688	71.99	+	MuDR family transposase
scaffold10386	AT1G48120.1	mRNA	4712	5275	13.97	+
scaffold10387	Glyma12g12740.1	mRNA	28393	30342	91.59	-	Protein of unknown function (DUF1421)
scaffold10387	AT5G13000.1	mRNA	18977	25158	90.05	-
scaffold10387	Glyma04g32860.1	mRNA	12315	15366	65.4	-	DNA/RNA polymerases superfamily protein
scaffold10388	AT2G02230.1	mRNA	760	945	18.1	+
scaffold10389	Glyma06g40570.1	mRNA	10916	14438	58.42	+	DNA/RNA polymerases superfamily protein
scaffold10397	Glyma07g03920.1	mRNA	2836	5284	33.41	+	lipoxygenase 1
scaffold10397	Glyma09g03530.1	mRNA	20927	22436	29.19	+	DNA/RNA polymerases superfamily protein
scaffold10400	Glyma02g36320.1	mRNA	4953	6793	39.86	-	DNA/RNA polymerases superfamily protein
scaffold10403	AT4G18195.1	mRNA	19232	20442	77.72	+
scaffold10403	Glyma15g17820.1	mRNA	15668	16415	21.43	+	Gag-Pol-related retrotransposon family protein
scaffold10405	Glyma15g38170.1	mRNA	9239	9847	24.24	+
scaffold10409	Glyma09g08670.1	mRNA	573	1250	65.57	+	RING/U-box superfamily protein
scaffold1041	Glyma20g21590.1	mRNA	3158	4605	65.49	-	MuDR family transposase
scaffold1041	Glyma07g19820.1	mRNA	1201	1923	40.13	-	hydrolases;protein serine/threonine phosphatases
scaffold10411	Glyma02g39500.1	mRNA	1189	7990	98.59	+	ubiquitin activating enzyme 2
scaffold10411	Glyma03g21660.1	mRNA	24067	25155	51.12	+	DNA/RNA polymerases superfamily protein
scaffold10411	Glyma02g03270.1	mRNA	11252	21936	47.46	-	cysteine-rich RLK (RECEPTOR-like protein kinase) 8
scaffold10411	Glyma11g25770.1	mRNA	17707	18015	15.42	+	DNA/RNA polymerases superfamily protein
scaffold10411	Glyma07g22540.1	mRNA	18856	19002	12.93	+
scaffold10416	Glyma08g05600.1	mRNA	3718	5453	54.32	-	peroxin 3
scaffold10416	Glyma05g09010.1	mRNA	8344	9011	25.44	+	cysteine-rich RLK (RECEPTOR-like protein kinase) 8
scaffold10418	AT4G19960.1	mRNA	2835	11175	97.21	-
scaffold10418	Glyma06g22390.1	mRNA	17460	17741	22.44	+	P-loop containing nucleoside triphosphate hydrolases superfamily protein
scaffold10419	Glyma17g01030.1	mRNA	5308	6252	98.08	+	Heavy metal transport/detoxification superfamily protein
scaffold10419	AT4G21510.1	mRNA	20469	21105	70.8	-
scaffold10419	Glyma17g04370.1	mRNA	10037	10117	42.86	-
scaffold10419	AT1G16820.1	mRNA	8098	8178	28.72	-
scaffold10419	Glyma15g08390.1	mRNA	12012	12101	20.41	+	"Nucleic acid-binding, OB-fold-like protein"
scaffold10419	AT2G27110.2	mRNA	14193	14552	14.08	-
scaffold1042	Glyma0022s00440.1	mRNA	10029	10724	60.05	+
scaffold1042	Glyma20g08540.1	mRNA	4571	5617	51.6	-
scaffold10422	AT1G75890.1	mRNA	5212	6872	73.16	-
scaffold10429	Glyma05g00430.1	mRNA	999	2705	91.34	-
scaffold10429	Glyma14g17420.1	mRNA	12803	14105	27.33	+	cysteine-rich RLK (RECEPTOR-like protein kinase) 8
scaffold10433	Glyma10g24200.1	mRNA	14250	14711	91.72	-
scaffold10433	Glyma03g34230.1	mRNA	6415	8103	88.91	+	Major facilitator superfamily protein
scaffold10433	Glyma14g17420.1	mRNA	22080	25852	73.97	+	cysteine-rich RLK (RECEPTOR-like protein kinase) 8
scaffold10433	Glyma10g07160.1	mRNA	16868	30969	48.67	-	UDP-glucosyl transferase 73D1
scaffold10436	Glyma17g31180.1	mRNA	1217	1381	9.58	-
scaffold10438	Glyma16g05880.1	mRNA	8981	12890	99.49	-	WRKY DNA-binding protein 75
scaffold1044	Glyma06g40940.1	mRNA	768	1595	26.73	-	receptor kinase 2
scaffold10442	Glyma18g08180.1	mRNA	7386	13722	99.79	-	uridine kinase-like 4
scaffold10442	Glyma18g08160.1	mRNA	3775	4521	99.61	+	Late embryogenesis abundant (LEA) hydroxyproline-rich glycoprotein family
scaffold10443	Glyma07g28550.1	mRNA	7572	8657	15.75	+	"Polynucleotidyl transferase, ribonuclease H-like superfamily protein"
scaffold10444	Glyma14g18800.1	mRNA	13902	14132	27.5	+	DNA/RNA polymerases superfamily protein
scaffold10444	AT1G77920.1	mRNA	4020	4172	13.82	+
scaffold10447	Glyma17g17990.1	mRNA	3925	8419	90.98	-	Eukaryotic aspartyl protease family protein
scaffold10448	AT3G60190.1	mRNA	549	6879	99.52	-
scaffold10449	AT5G53670.1	mRNA	738	1046	40	-
scaffold10454	Glyma01g23480.1	mRNA	6008	6427	34.07	-	RPA70-kDa subunit B
scaffold10454	Glyma13g12420.1	mRNA	1278	1954	26.54	-	PIF1 helicase
scaffold10457	Glyma06g48160.1	mRNA	8351	9042	73.63	+	Ribonuclease H-like superfamily protein
scaffold10457	Glyma03g02020.3	mRNA	9530	9820	37.45	+	Ribonuclease H-like superfamily protein
scaffold10457	Glyma06g01230.1	mRNA	7146	8467	36.13	+	Tetratricopeptide repeat (TPR)-like superfamily protein
scaffold10457	Glyma20g36500.1	mRNA	5275	5394	22.35	+	zinc ion binding;nucleic acid binding
scaffold1046	Glyma03g21660.1	mRNA	10037	11893	54.89	+	DNA/RNA polymerases superfamily protein
scaffold1046	Glyma02g27180.1	mRNA	14633	16515	53.2	+
scaffold10461	Glyma06g17900.1	mRNA	9046	11094	95.5	-	FAR1-related sequence 3
scaffold10461	AT3G13020.1	mRNA	15896	16500	33.66	+
scaffold10463	Glyma06g31330.1	mRNA	41781	48377	67.19	-	"Polynucleotidyl transferase, ribonuclease H-like superfamily protein"
scaffold10463	Glyma06g01230.1	mRNA	8485	9703	35.02	-	Tetratricopeptide repeat (TPR)-like superfamily protein
scaffold10463	Glyma02g25150.1	mRNA	7196	7999	31.51	+
scaffold10465	Glyma03g10290.1	mRNA	18380	24553	49.46	+	"Polynucleotidyl transferase, ribonuclease H-like superfamily protein"
scaffold10466	Glyma09g26090.1	mRNA	18055	20323	34.75	-	cysteine-rich RLK (RECEPTOR-like protein kinase) 8
scaffold10467	AT1G34070.1	mRNA	2213	2554	36.25	-
scaffold10467	Glyma08g37260.1	mRNA	5546	5830	11.6	+
scaffold10468	Glyma05g30190.1	mRNA	17421	19829	90.98	+	phospholipase D delta
scaffold10468	AT1G48720.1	mRNA	6629	6889	90.82	-
scaffold10468	Glyma02g10400.1	mRNA	10896	11135	74.77	+
scaffold1047	Glyma17g16090.1	mRNA	25454	26077	52.53	-
scaffold10470	Glyma14g17420.1	mRNA	1534	9466	65.68	-	cysteine-rich RLK (RECEPTOR-like protein kinase) 8
scaffold10473	AT2G04037.1	mRNA	1428	1655	47.47	+
scaffold10475	Glyma07g13330.1	mRNA	375	3955	99.81	+	"cytochrome P450, family 714, subfamily A, polypeptide 1"
scaffold10475	Glyma07g13350.1	mRNA	16264	20116	99.65	-	methyl esterase 3
scaffold10475	Glyma12g16720.1	mRNA	26498	26824	78.42	-	zinc ion binding;nucleic acid binding
scaffold10475	Glyma09g11530.1	mRNA	24566	24790	65.79	-
scaffold10475	Glyma17g20420.1	mRNA	23549	23773	30.99	-	RNA-directed DNA polymerase (reverse transcriptase)-related family protein
scaffold10477	Glyma02g22960.1	mRNA	4553	7389	27.26	-	"Polynucleotidyl transferase, ribonuclease H-like superfamily protein"
scaffold10479	AT3G48425.1	mRNA	1776	8419	99.18	+
scaffold10479	Glyma18g53910.1	mRNA	43613	46724	68.01	+	DNA/RNA polymerases superfamily protein
scaffold10479	AT5G13000.1	mRNA	10746	47892	65.1	-
scaffold10479	Glyma15g29960.1	mRNA	42712	43056	14.06	+	SART-1 family
scaffold1048	Glyma14g17420.1	mRNA	7271	10814	70.07	+	cysteine-rich RLK (RECEPTOR-like protein kinase) 8
scaffold10480	Glyma17g23870.1	mRNA	2181	2432	94.38	-
scaffold10480	ATMG01190.1	mRNA	23871	25127	82.68	-
scaffold10480	Glyma20g05560.1	mRNA	6855	7571	65.9	+
scaffold10480	Glyma1533s00200.1	mRNA	25535	25702	16.29	-	ribosomal protein L5
scaffold10485	Glyma13g21780.1	mRNA	793	3981	64.92	+	cysteine-rich RLK (RECEPTOR-like protein kinase) 8
scaffold10486	Glyma05g08780.1	mRNA	1993	5941	70.71	-	"polyribonucleotide nucleotidyltransferase, putative"
scaffold10487	Glyma15g21480.1	mRNA	4959	7025	37.7	-	phosphatidylinositol-4-phosphate 5-kinase 1
scaffold10488	Glyma16g04010.2	mRNA	2980	5532	92.07	+	DnaJ/Hsp40 cysteine-rich domain superfamily protein
scaffold10488	Glyma13g21780.1	mRNA	18783	20309	37.85	+	cysteine-rich RLK (RECEPTOR-like protein kinase) 8
scaffold10488	Glyma12g13440.1	mRNA	14105	14323	13.57	-
scaffold10488	Glyma17g31180.1	mRNA	12391	12555	9.58	-
scaffold10489	Glyma04g33970.1	mRNA	1464	5589	90.95	+	DNA/RNA polymerases superfamily protein
scaffold10490	Glyma16g09970.1	mRNA	972	5354	39.7	-	"Polynucleotidyl transferase, ribonuclease H-like superfamily protein"
scaffold10491	Glyma15g21300.1	mRNA	7818	7976	25.85	+	Ribonuclease H-like superfamily protein
scaffold10491	Glyma03g10410.1	mRNA	6107	6349	12.13	-	"Aminotransferase-like, plant mobile domain family protein"
scaffold10495	Glyma14g18800.1	mRNA	16582	16806	26.79	-	DNA/RNA polymerases superfamily protein
scaffold10497	Glyma12g13440.1	mRNA	513	2586	98.51	+
scaffold10498	Glyma20g21590.1	mRNA	9285	10292	44.27	+	MuDR family transposase
scaffold10498	Glyma16g13610.1	mRNA	809	3105	37.69	-	phosphoglucosamine mutase-related
scaffold1050	Glyma09g22800.1	mRNA	12004	18728	44.15	+	"Polynucleotidyl transferase, ribonuclease H-like superfamily protein"
scaffold1050	Glyma01g24090.1	mRNA	607	2187	20.56	+	cysteine-rich RLK (RECEPTOR-like protein kinase) 8
scaffold10501	Glyma12g32480.1	mRNA	1491	1754	52.38	+
scaffold10501	AT4G04650.1	mRNA	5291	5542	25.23	+
scaffold10501	Glyma10g27470.1	mRNA	26856	27646	14.67	+
scaffold10502	Glyma20g33320.1	mRNA	4432	4656	54.74	-	Histone superfamily protein
scaffold10502	Glyma12g08800.1	mRNA	5830	6015	27.43	-	Histone superfamily protein
scaffold10509	Glyma01g24090.1	mRNA	4076	7104	43.03	+	cysteine-rich RLK (RECEPTOR-like protein kinase) 8
scaffold10511	Glyma08g17050.1	mRNA	18587	18934	39.68	-
scaffold10511	AT3G21000.1	mRNA	6549	6905	30.3	+
scaffold10511	Glyma12g15260.1	mRNA	2109	2678	21.31	-	alpha-mannosidase 3
scaffold10511	Glyma15g37660.1	mRNA	19446	19673	20.88	-
scaffold10512	Glyma04g27590.1	mRNA	2616	9163	64.41	-	"Polynucleotidyl transferase, ribonuclease H-like superfamily protein"
scaffold10512	Glyma17g31180.1	mRNA	10290	10463	10.1	+
scaffold10515	Glyma07g25400.1	mRNA	6150	6368	10.33	+
scaffold10516	Glyma14g10290.2	mRNA	3206	6789	99.62	+	FAD/NAD(P)-binding oxidoreductase family protein
scaffold10517	Glyma15g26820.1	mRNA	3745	6579	61.76	-	cysteine-rich RLK (RECEPTOR-like protein kinase) 8
scaffold10520	Glyma06g48160.1	mRNA	2579	2728	28.02	+	Ribonuclease H-like superfamily protein
scaffold10520	Glyma03g02020.3	mRNA	3064	3225	21.91	+	Ribonuclease H-like superfamily protein
scaffold10520	Glyma06g01230.1	mRNA	539	1402	21.15	+	Tetratricopeptide repeat (TPR)-like superfamily protein
scaffold10521	AT3G15480.1	mRNA	3010	4017	93.18	-
scaffold10528	Glyma0022s00440.1	mRNA	2430	2990	49.47	+
scaffold10528	Glyma01g20430.1	mRNA	1137	1567	18.62	+	cysteine-rich RLK (RECEPTOR-like protein kinase) 8
scaffold1053	Glyma19g14710.1	mRNA	1458	4887	57.31	-	DNA/RNA polymerases superfamily protein
scaffold1053	Glyma11g25770.1	mRNA	10516	11335	41.92	+	DNA/RNA polymerases superfamily protein
scaffold1053	Glyma18g38390.1	mRNA	4265	4893	30.23	-
scaffold10538	Glyma20g27760.1	mRNA	2465	3611	30.33	-	cysteine-rich RLK (RECEPTOR-like protein kinase) 25
scaffold1054	Glyma17g15390.1	mRNA	14824	16708	99.65	-	hydroxyproline-rich glycoprotein family protein
scaffold1054	Glyma05g05020.3	mRNA	20554	23374	98.21	-	PPPDE putative thiol peptidase family protein
scaffold1054	Glyma10g03080.1	mRNA	8198	8764	23.24	+	Phenazine biosynthesis PhzC/PhzF protein
scaffold10540	Glyma12g05150.1	mRNA	2665	5372	97.49	-	cold-regulated 413-plasma membrane 2
scaffold10540	Glyma16g09250.1	mRNA	8285	11223	69.47	-	cysteine-rich RLK (RECEPTOR-like protein kinase) 8
scaffold10540	Glyma11g13070.1	mRNA	23332	23979	45.3	-	allene oxide synthase
scaffold10540	Glyma07g20860.1	mRNA	498	1464	30.71	+	long-chain acyl-CoA synthetase 2
scaffold10542	Glyma07g34390.1	mRNA	5369	5623	60.71	+	"Polynucleotidyl transferase, ribonuclease H-like superfamily protein"
scaffold10542	AT4G35590.1	mRNA	3006	3185	16.17	+
scaffold10543	Glyma17g37220.1	mRNA	733	4665	99.75	+	regulatory particle triple-A ATPase 4A
scaffold10543	Glyma17g37210.1	mRNA	6659	8921	97.53	-	"TRAM, LAG1 and CLN8 (TLC) lipid-sensing domain containing protein"
scaffold10543	AT1G75400.1	mRNA	13110	15030	96.05	-
scaffold10543	Glyma14g07780.1	mRNA	11578	11912	31.22	+	NAD(P)-binding Rossmann-fold superfamily protein
scaffold10552	Glyma09g26090.1	mRNA	4747	14502	37.47	-	cysteine-rich RLK (RECEPTOR-like protein kinase) 8
scaffold10554	Glyma17g09690.1	mRNA	2094	9514	99.78	+	Transducin family protein / WD-40 repeat family protein
scaffold10554	AT5G33320.1	mRNA	22801	26872	98.78	-
scaffold10554	Glyma06g19280.1	mRNA	18274	20258	98.35	-	myb domain protein 98
scaffold10554	Glyma13g21010.1	mRNA	11253	12673	76.3	-	SufE/NifU family protein
scaffold10554	Glyma13g22960.1	mRNA	14852	16541	37.57	+	DNAse I-like superfamily protein
scaffold10558	Glyma10g10160.1	mRNA	9050	12186	48.91	-	embryo defective 2016
scaffold10561	AT1G51350.1	mRNA	9639	11431	54.57	+
scaffold10561	Glyma16g16070.1	mRNA	13695	14858	31.26	+	DNA/RNA polymerases superfamily protein
scaffold10562	ATMG01250.1	mRNA	3885	4094	56.91	+
scaffold10562	Glyma15g26100.1	mRNA	991	1521	47.4	+	zinc ion binding;nucleic acid binding
scaffold10562	AT1G43760.1	mRNA	2811	3602	43.06	+
scaffold10562	Glyma11g15110.1	mRNA	6093	6338	41.62	+
scaffold10562	AT3G24255.1	mRNA	4343	4762	18.74	+
scaffold10567	Glyma15g21480.1	mRNA	23273	25350	38.88	+	phosphatidylinositol-4-phosphate 5-kinase 1
scaffold10567	Glyma0022s00440.1	mRNA	4311	4574	23.28	-
scaffold10567	Glyma12g19490.1	mRNA	30762	31004	17.16	+
scaffold10567	Glyma17g31180.1	mRNA	8107	8283	10.28	-
scaffold10568	Glyma03g21660.1	mRNA	9529	10746	57.54	-	DNA/RNA polymerases superfamily protein
scaffold10568	Glyma17g27510.1	mRNA	3679	4685	19.45	-
scaffold10569	Glyma17g31180.1	mRNA	7743	7919	10.28	-
scaffold1057	Glyma18g33480.1	mRNA	5345	7490	42.64	+	DNA/RNA polymerases superfamily protein
scaffold1057	Glyma01g24090.1	mRNA	11748	14568	39.69	-	cysteine-rich RLK (RECEPTOR-like protein kinase) 8
scaffold1057	Glyma18g37160.1	mRNA	15262	15965	16.8	+	DNA/RNA polymerases superfamily protein
scaffold10570	Glyma01g31810.1	mRNA	3259	3597	30.39	-	Transcriptional coactivator/pterin dehydratase
scaffold10570	Glyma03g24190.1	mRNA	1478	2451	24.73	-
scaffold10570	Glyma08g37710.1	mRNA	16141	16721	24.2	-	cysteine-rich RLK (RECEPTOR-like protein kinase) 8
scaffold10570	Glyma10g31690.1	mRNA	14260	14316	8.12	-	transcription factor-related
scaffold10571	Glyma03g08110.1	mRNA	13679	14065	48.15	+
scaffold10571	Glyma10g22170.1	mRNA	19230	20798	25.64	-	cysteine-rich RLK (RECEPTOR-like protein kinase) 8
scaffold10574	Glyma16g31990.1	mRNA	4790	11920	98.89	+	phosphoprotein phosphatase inhibitors
scaffold10574	Glyma19g28130.1	mRNA	6209	7667	19.36	-	DNA/RNA polymerases superfamily protein
scaffold10578	Glyma07g22540.1	mRNA	4834	5007	15.3	+
scaffold10584	Glyma10g24080.1	mRNA	7066	9369	99.64	-	expansin B2
scaffold10584	Glyma10g22150.2	mRNA	18964	19101	52.27	-	RNA-directed DNA polymerase (reverse transcriptase)-related family protein
scaffold10585	Glyma15g32290.1	mRNA	7308	10002	39.93	+	cysteine-rich RLK (RECEPTOR-like protein kinase) 8
scaffold1059	Glyma15g11530.2	mRNA	5840	8339	95.49	+	glyoxalase I homolog
scaffold10590	Glyma13g19160.1	mRNA	21161	22263	77.06	+
scaffold10590	ATMG00710.1	mRNA	8494	8706	58.68	+
scaffold10592	Glyma05g28650.1	mRNA	14282	18195	90.64	-	protein binding
scaffold10595	Glyma01g26610.1	mRNA	3873	6827	53.2	+	DNA/RNA polymerases superfamily protein
scaffold10598	Glyma14g08370.1	mRNA	14496	14912	28.99	-	zinc ion binding;nucleic acid binding
scaffold10598	AT3G24255.1	mRNA	12618	13133	23.03	-
scaffold10598	Glyma10g09190.1	mRNA	4753	5349	19.92	+	GAG/POL/ENV polyprotein
scaffold10604	Glyma15g38460.1	mRNA	3161	3987	22.85	+
scaffold10606	Glyma08g14220.1	mRNA	14834	22077	97.56	+	S-adenosyl-L-methionine-dependent methyltransferases superfamily protein
scaffold10606	Glyma08g14190.1	mRNA	31777	36116	86.7	-	Protein of unknown function (DUF3550/UPF0682)
scaffold10606	AT1G73640.1	mRNA	858	2741	80.34	+
scaffold10606	Glyma10g18830.1	mRNA	8340	13986	54.98	+	"Polynucleotidyl transferase, ribonuclease H-like superfamily protein"
scaffold10606	Glyma02g25150.1	mRNA	29450	30251	30.38	-
scaffold10606	Glyma02g39830.1	mRNA	6226	6522	21.4	+
scaffold10608	Glyma03g21660.1	mRNA	6406	9317	83.52	-	DNA/RNA polymerases superfamily protein
scaffold10613	Glyma02g26470.1	mRNA	20716	21186	86.26	-
scaffold10613	Glyma06g22390.1	mRNA	14075	14404	26.83	-	P-loop containing nucleoside triphosphate hydrolases superfamily protein
scaffold10614	Glyma14g18800.1	mRNA	5608	7958	71.79	+	DNA/RNA polymerases superfamily protein
scaffold10614	Glyma0023s00200.1	mRNA	13017	15030	41.25	+	DNA/RNA polymerases superfamily protein
scaffold10616	Glyma08g26190.1	mRNA	2112	5940	92.99	+	cysteine-rich RLK (RECEPTOR-like protein kinase) 8
scaffold10616	AT1G30960.1	mRNA	797	1086	13.93	+
scaffold10617	Glyma17g32560.1	mRNA	15791	15943	16.29	+	zinc ion binding;nucleic acid binding
scaffold10619	Glyma05g22570.1	mRNA	2440	4242	44.46	-	DNA/RNA polymerases superfamily protein
scaffold10622	Glyma09g26090.1	mRNA	11563	21671	46.87	+	cysteine-rich RLK (RECEPTOR-like protein kinase) 8
scaffold10622	Glyma0022s00440.1	mRNA	22599	23006	35.71	+
scaffold10624	Glyma13g21780.1	mRNA	4429	7642	65.8	+	cysteine-rich RLK (RECEPTOR-like protein kinase) 8
scaffold10625	Glyma15g07970.3	mRNA	5644	9035	76.66	-	S-adenosyl-L-methionine-dependent methyltransferases superfamily protein
scaffold10625	Glyma03g05300.1	mRNA	2898	3208	31.14	+
scaffold10627	Glyma03g21660.1	mRNA	9992	14601	90.08	+	DNA/RNA polymerases superfamily protein
scaffold10627	Glyma02g03270.1	mRNA	22350	23106	45.83	-	cysteine-rich RLK (RECEPTOR-like protein kinase) 8
scaffold10630	Glyma13g12080.1	mRNA	435	545	39.78	+
scaffold10632	Glyma17g06950.1	mRNA	16667	23761	99.84	+	Galactose oxidase/kelch repeat superfamily protein
scaffold10632	Glyma13g10100.1	mRNA	30623	30922	30.48	-
scaffold10633	Glyma03g27710.1	mRNA	4815	4943	29.66	-
scaffold10635	Glyma08g23070.1	mRNA	1173	1313	38.17	+	ethylene responsive element binding factor 4
scaffold1064	Glyma02g38970.1	mRNA	32587	36060	99.65	+	peptide transporter 1
scaffold1064	Glyma18g07190.1	mRNA	39196	40809	99.4	-	Protein of unknown function (DUF740)
scaffold1064	Glyma17g16090.1	mRNA	19645	20118	39.9	+
scaffold1064	Glyma10g19030.1	mRNA	21228	21653	18	+
scaffold1064	Glyma01g07740.1	mRNA	10245	10394	14.93	-
scaffold1064	Glyma07g18490.1	mRNA	30216	30677	12.98	+	shikimate kinase like 2
scaffold10642	Glyma20g29060.1	mRNA	1669	6211	94.34	+	DEAD box RNA helicase (PRH75)
scaffold10642	Glyma03g05300.1	mRNA	8062	8268	20.66	+
scaffold10647	Glyma03g28390.1	mRNA	9814	15619	99.87	-	phosphatidyl inositol monophosphate 5 kinase 4
scaffold10647	AT2G41200.1	mRNA	24256	24480	46.3	-
scaffold10647	Glyma19g27810.1	mRNA	18575	19183	21.96	-	cysteine-rich RLK (RECEPTOR-like protein kinase) 8
scaffold10652	Glyma06g19130.1	mRNA	2207	4126	15.44	-	DNAse I-like superfamily protein
scaffold10653	Glyma18g44710.1	mRNA	5299	8758	58.95	+	DNA/RNA polymerases superfamily protein
scaffold10653	AT3G22220.2	mRNA	1292	2558	55.12	-
scaffold10653	Glyma02g34630.1	mRNA	12718	13052	20.48	+
scaffold10653	Glyma10g15120.1	mRNA	11728	11934	10.68	+
scaffold10654	Glyma17g13260.1	mRNA	11861	14478	86.96	-	"nuclear factor Y, subunit B13"
scaffold10654	Glyma02g36320.1	mRNA	26505	28918	58.61	-	DNA/RNA polymerases superfamily protein
scaffold10654	Glyma11g29330.1	mRNA	23694	24693	43.1	-	FAR1-related sequence 5
scaffold10654	AT1G48120.1	mRNA	17013	17517	12.77	-
scaffold10658	Glyma08g26190.1	mRNA	3421	7363	96.54	-	cysteine-rich RLK (RECEPTOR-like protein kinase) 8
scaffold10661	Glyma19g30450.1	mRNA	16038	20139	96.45	-	alpha-L-arabinofuranosidase 1
scaffold10661	Glyma15g32300.1	mRNA	540	914	26.65	+	thioredoxin domain-containing protein 9 homolog
scaffold10661	Glyma10g15120.1	mRNA	3188	3472	14.55	+
scaffold10662	Glyma19g28950.1	mRNA	5684	5860	98.33	-	arabinogalactan protein 14
scaffold10662	Glyma06g37470.1	mRNA	12003	12071	5.02	-	Ku80 family protein
scaffold1067	Glyma02g23170.1	mRNA	12100	12930	91.71	-
scaffold1067	Glyma16g15590.1	mRNA	1702	2857	75.69	+
scaffold10671	Glyma07g22540.1	mRNA	5267	5440	15.3	+
scaffold10672	Glyma06g02170.1	mRNA	14703	15599	98.74	-	Arabidopsis protein of unknown function (DUF241)
scaffold10672	Glyma06g02110.1	mRNA	22639	26553	89.23	-	O-fucosyltransferase family protein
scaffold10672	Glyma04g01870.1	mRNA	32548	34646	83.33	-	Protein kinase superfamily protein
scaffold10677	Glyma10g15120.1	mRNA	6634	6849	11.15	-
scaffold10679	AT2G22770.1	mRNA	276	641	43.3	+
scaffold10682	AT5G03960.1	mRNA	9753	12456	88.37	-
scaffold10682	Glyma14g18800.1	mRNA	21828	24211	71.43	+	DNA/RNA polymerases superfamily protein
scaffold10682	Glyma02g27180.1	mRNA	31415	33707	67.88	+
scaffold10682	Glyma0022s00440.1	mRNA	25839	26303	40.74	+
scaffold10682	Glyma12g20980.1	mRNA	17344	18425	38.65	-
scaffold10682	Glyma18g33220.1	mRNA	40333	40796	36.34	+	TTF-type zinc finger protein with HAT dimerisation domain
scaffold10684	Glyma20g23180.1	mRNA	12413	12758	72.99	-	C2H2 and C2HC zinc fingers superfamily protein
scaffold10684	Glyma14g17420.1	mRNA	14634	17584	55.62	+	cysteine-rich RLK (RECEPTOR-like protein kinase) 8
scaffold10684	Glyma06g41670.1	mRNA	8091	9244	42.33	+
scaffold10684	Glyma10g34100.1	mRNA	18865	19095	30.86	-	C2H2-type zinc finger family protein
scaffold10687	Glyma06g38150.1	mRNA	14407	14691	53.37	-	FAR1-related sequence 5
scaffold10687	Glyma10g10160.1	mRNA	8485	11626	47.8	-	embryo defective 2016
scaffold10687	Glyma19g29500.1	mRNA	21819	25114	46.75	+	RNA-directed DNA polymerase (reverse transcriptase)-related family protein
scaffold10687	Glyma12g12640.1	mRNA	26800	28439	42.23	+	ankyrin repeat family protein
scaffold10687	Glyma16g29090.1	mRNA	602	1030	27.61	-
scaffold10687	Glyma15g21480.1	mRNA	33369	34374	18.07	+	phosphatidylinositol-4-phosphate 5-kinase 1
scaffold10689	Glyma13g21050.1	mRNA	818	1129	81.25	-	Histone superfamily protein
scaffold10689	AT3G17450.1	mRNA	9506	10426	35.42	-
scaffold1069	Glyma17g16090.1	mRNA	9714	10316	50.76	-
scaffold1069	Glyma09g16800.1	mRNA	16949	17853	32.23	-	MuDR family transposase
scaffold10690	Glyma09g10910.1	mRNA	4332	5359	27.08	+	GAG/POL/ENV polyprotein
scaffold10694	AT4G04650.1	mRNA	19810	20472	69.37	-
scaffold10694	Glyma03g10410.1	mRNA	5507	5662	7.78	-	"Aminotransferase-like, plant mobile domain family protein"
scaffold10695	Glyma07g05110.1	mRNA	10692	11381	97.14	+
scaffold10695	Glyma13g17510.1	mRNA	14216	26353	90.72	-	phosphatidylinositol-4-phosphate 5-kinase family protein
scaffold10695	AT4G15980.1	mRNA	2343	6154	39.74	+
scaffold10697	Glyma08g21900.1	mRNA	4441	6674	99.31	-	photosystem I subunit H2
scaffold10697	Glyma13g43380.1	mRNA	55	3255	99.24	+	RHO guanyl-nucleotide exchange factor 12
scaffold10697	Glyma07g02210.3	mRNA	9516	10336	72.87	+
scaffold107	Glyma14g17420.1	mRNA	18777	19744	22.33	+	cysteine-rich RLK (RECEPTOR-like protein kinase) 8
scaffold1070	Glyma02g03270.1	mRNA	1907	14753	99.09	-	cysteine-rich RLK (RECEPTOR-like protein kinase) 8
scaffold1070	Glyma07g22540.1	mRNA	11655	11996	29.82	+
scaffold10703	Glyma01g31530.1	mRNA	22706	23263	46.8	-
scaffold10703	Glyma15g32290.1	mRNA	3768	6786	44.85	+	cysteine-rich RLK (RECEPTOR-like protein kinase) 8
scaffold10707	AT1G04360.1	mRNA	5805	6809	92.67	+
scaffold10707	Glyma10g04190.1	mRNA	11519	11869	89.94	+	Integrase-type DNA-binding superfamily protein
scaffold10712	Glyma19g07100.1	mRNA	808	1289	46.82	+	PIF1 helicase
scaffold10712	Glyma05g34160.1	mRNA	1707	1901	24.06	-	MATE efflux family protein
scaffold10713	Glyma18g43460.1	mRNA	13705	17574	92.28	-	pyruvate decarboxylase-2
scaffold10713	Glyma02g16050.1	mRNA	8717	10254	67.12	+	alpha/beta-Hydrolases superfamily protein
scaffold10713	AT4G04650.1	mRNA	872	1225	36.34	-
scaffold10713	AT2G07760.1	mRNA	4843	5157	19.96	-
scaffold10716	Glyma16g29090.1	mRNA	9823	10284	29.73	+
scaffold10718	Glyma15g37660.1	mRNA	11598	11861	28.96	-
scaffold10719	Glyma03g27610.1	mRNA	15772	17088	99.57	+	phosphoinositide 4-kinase gamma 1
scaffold1072	Glyma14g01400.1	mRNA	31618	34266	61.31	-	DNA/RNA polymerases superfamily protein
scaffold10722	Glyma08g23200.1	mRNA	18177	19615	98.7	-	Mitochondrial glycoprotein family protein
scaffold10722	Glyma08g23190.1	mRNA	22936	25678	96.56	-
scaffold10722	Glyma15g35700.1	mRNA	27388	28425	78.42	+	PIF1 helicase
scaffold10722	AT1G31885.1	mRNA	882	3982	42.28	+
scaffold10722	Glyma17g33130.1	mRNA	14089	14415	40.43	+	C2H2 and C2HC zinc fingers superfamily protein
scaffold10722	AT4G17486.2	mRNA	32660	32767	18.5	+
scaffold10723	Glyma18g40000.1	mRNA	3215	6416	67.1	+	GAG/POL/ENV polyprotein
scaffold10723	Glyma15g32290.1	mRNA	15715	18481	41.63	-	cysteine-rich RLK (RECEPTOR-like protein kinase) 8
scaffold10723	Glyma12g10630.1	mRNA	1260	1520	30.42	+	zinc ion binding;nucleic acid binding
scaffold10723	Glyma01g16600.1	mRNA	8090	11734	29.19	-	transferases;sulfuric ester hydrolases;catalytics;transferases
scaffold10723	Glyma07g31290.1	mRNA	28281	29090	25.52	-	Eukaryotic aspartyl protease family protein
scaffold10725	Glyma04g13670.1	mRNA	947	5417	94.1	+	SKU5 similar 1
scaffold10725	Glyma13g21780.1	mRNA	9099	10648	39.75	-	cysteine-rich RLK (RECEPTOR-like protein kinase) 8
scaffold10725	Glyma10g26980.1	mRNA	9368	9532	20.52	+
scaffold1073	Glyma01g34900.1	mRNA	4023	5266	51.12	-	cysteine-rich RLK (RECEPTOR-like protein kinase) 8
scaffold1073	Glyma03g13310.1	mRNA	2068	3586	38.52	-	DNA/RNA polymerases superfamily protein
scaffold10734	Glyma08g26190.1	mRNA	1322	5390	97.95	-	cysteine-rich RLK (RECEPTOR-like protein kinase) 8
scaffold10736	Glyma1309s00200.1	mRNA	16480	17327	97.75	-	zinc knuckle (CCHC-type) family protein
scaffold10736	Glyma10g03080.1	mRNA	633	1161	21.48	+	Phenazine biosynthesis PhzC/PhzF protein
scaffold1074	Glyma0328s00200.1	mRNA	3586	5557	46.62	-	DNA/RNA polymerases superfamily protein
scaffold10740	Glyma01g41170.1	mRNA	956	1039	17.83	-	Protein of unknown function (DUF581)
scaffold10740	Glyma03g24190.1	mRNA	9973	10275	12.07	-
scaffold10741	ATMG00510.1	mRNA	375	6094	96.96	-
scaffold10741	ATMG00900.1	mRNA	28527	29246	94.55	+
scaffold10741	ATMG01270.1	mRNA	29250	29553	68.46	+
scaffold10741	ATCG01230.1	mRNA	27227	27469	65.32	+
scaffold10741	Glyma11g35880.1	mRNA	26932	27021	30.3	+	NADH dehydrogenase 3
scaffold10741	Glyma1219s00200.1	mRNA	21116	21319	14.07	+
scaffold10742	Glyma15g21480.1	mRNA	2667	3569	16.79	+	phosphatidylinositol-4-phosphate 5-kinase 1
scaffold10744	AT4G13650.1	mRNA	2215	3677	40.85	-
scaffold1075	Glyma19g02820.1	mRNA	1710	3123	45.75	-
scaffold1075	Glyma16g22900.1	mRNA	9545	9867	20.99	-	Protein of unknown function (DUF295)
scaffold10750	AT4G09720.3	mRNA	643	958	37.61	+
scaffold10753	Glyma16g17030.1	mRNA	10240	11033	27.26	+	cysteine-rich RLK (RECEPTOR-like protein kinase) 8
scaffold10755	Glyma12g08050.1	mRNA	577	1074	99.4	-	Ribosomal protein L11 family protein
scaffold10755	AT2G28380.1	mRNA	12649	15300	82.53	+
scaffold10756	AT1G26796.1	mRNA	8610	8774	36.18	+
scaffold10756	Glyma09g10910.1	mRNA	4036	5605	29.94	+	GAG/POL/ENV polyprotein
scaffold10757	Glyma15g40410.1	mRNA	27779	33266	84.94	+	Chaperone DnaJ-domain superfamily protein
scaffold10757	AT1G16670.1	mRNA	14935	17266	82.1	+
scaffold10757	Glyma14g17420.1	mRNA	7467	8610	23.63	+	cysteine-rich RLK (RECEPTOR-like protein kinase) 8
scaffold10759	Glyma20g36530.1	mRNA	9660	15518	99.44	-	Calcium-binding EF-hand family protein
scaffold1076	Glyma09g29070.1	mRNA	3665	7814	99.2	+	GroES-like zinc-binding dehydrogenase family protein
scaffold1076	Glyma09g29330.1	mRNA	36507	37085	86.8	+	Kunitz family trypsin and protease inhibitor protein
scaffold1076	AT1G73320.1	mRNA	456	2497	76.66	+
scaffold1076	AT1G78922.1	mRNA	8517	9633	55.16	-
scaffold1076	Glyma17g16090.1	mRNA	27089	27703	51.52	+
scaffold1076	AT4G19500.1	mRNA	14767	17613	51.22	+
scaffold1076	Glyma01g29320.1	mRNA	20966	22569	47.58	-	cysteine-rich RLK (RECEPTOR-like protein kinase) 8
scaffold1076	ATMG00750.1	mRNA	31299	31469	47.5	+
scaffold10764	Glyma02g03270.1	mRNA	5188	8751	92.93	-	cysteine-rich RLK (RECEPTOR-like protein kinase) 8
scaffold10764	Glyma10g01130.1	mRNA	13531	15166	56.3	+	cysteine-rich RLK (RECEPTOR-like protein kinase) 8
scaffold10764	AT5G48050.1	mRNA	11156	11683	46.49	+
scaffold10766	Glyma17g25640.1	mRNA	3063	3263	24.47	-
scaffold10767	Glyma02g03270.1	mRNA	2950	6115	75.72	+	cysteine-rich RLK (RECEPTOR-like protein kinase) 8
scaffold1077	Glyma05g27960.2	mRNA	5275	5568	41.77	-	caffeoyl-CoA 3-O-methyltransferase
scaffold10771	Glyma06g40570.1	mRNA	11999	17003	85.78	+	DNA/RNA polymerases superfamily protein
scaffold10774	Glyma18g29640.1	mRNA	1442	3542	97.47	+	Ribosomal protein S5 domain 2-like superfamily protein
scaffold10774	Glyma02g04700.1	mRNA	4676	23061	95.51	-	kinesin like protein for actin based chloroplast movement 1
scaffold10774	Glyma01g21220.1	mRNA	11962	12296	35.67	+
scaffold10774	Glyma06g44410.1	mRNA	9862	10903	34.06	+
scaffold10775	Glyma10g09490.1	mRNA	1083	1550	35.12	-	Eukaryotic aspartyl protease family protein
scaffold10776	Glyma05g35930.1	mRNA	6391	13370	98.42	-	Pectin lyase-like superfamily protein
scaffold10779	Glyma14g18800.1	mRNA	1210	2464	66.43	-	DNA/RNA polymerases superfamily protein
scaffold10779	AT1G48120.1	mRNA	6022	6564	13.44	-
scaffold10782	AT1G77280.1	mRNA	8798	12346	94.47	+
scaffold10782	Glyma08g00400.1	mRNA	15268	20651	88.98	-	chromatin remodeling 24
scaffold10782	AT4G30770.1	mRNA	22720	22971	51.9	-
scaffold10783	Glyma19g28020.1	mRNA	6726	9492	99.62	+	Mitochondrial substrate carrier family protein
scaffold10784	Glyma18g44710.1	mRNA	9079	14719	60.87	+	DNA/RNA polymerases superfamily protein
scaffold10784	Glyma01g24090.1	mRNA	37380	40338	37.6	+	cysteine-rich RLK (RECEPTOR-like protein kinase) 8
scaffold10784	Glyma10g22170.1	mRNA	47606	49187	25.94	-	cysteine-rich RLK (RECEPTOR-like protein kinase) 8
scaffold10784	Glyma08g30350.1	mRNA	18304	18522	8.82	-
scaffold10786	Glyma15g04450.1	mRNA	2325	2732	23.03	+	Noc2p family
scaffold10788	Glyma01g20430.1	mRNA	1489	2346	28	-	cysteine-rich RLK (RECEPTOR-like protein kinase) 8
scaffold1079	Glyma01g34900.1	mRNA	1512	6289	99.88	-	cysteine-rich RLK (RECEPTOR-like protein kinase) 8
scaffold1079	Glyma14g08090.3	mRNA	1007	1233	79.59	-	RAD-like 1
scaffold1079	Glyma18g37400.1	mRNA	11949	23361	71.74	-
scaffold1079	Glyma05g05350.1	mRNA	6413	6514	17.17	-
scaffold10790	Glyma11g34490.1	mRNA	1302	3200	98.31	-	Protein kinase family protein
scaffold10790	Glyma11g33080.1	mRNA	5972	7684	35.45	-	serine carboxypeptidase-like 31
scaffold10794	Glyma17g37140.1	mRNA	8561	9031	42.06	-
scaffold10795	Glyma02g26470.1	mRNA	11574	12117	99.45	-
scaffold10797	Glyma20g26460.1	mRNA	3354	3500	29.82	-
scaffold1080	Glyma05g21210.1	mRNA	6994	7185	12.05	-
scaffold10801	Glyma15g00670.1	mRNA	22749	28550	98.43	-	H(+)-ATPase 9
scaffold10801	Glyma17g38250.1	mRNA	10483	12637	73.51	+	Pentatricopeptide repeat (PPR) superfamily protein
scaffold10801	Glyma02g13780.1	mRNA	13019	13514	26.72	+	Transducin/WD40 repeat-like superfamily protein
scaffold10801	Glyma08g23130.1	mRNA	14804	15262	26.43	+	RNI-like superfamily protein
scaffold10802	AT3G10470.1	mRNA	4253	4795	47.62	-
scaffold10803	Glyma05g10870.1	mRNA	23263	23475	50.71	+	dsRNA-binding protein 3
scaffold1081	Glyma07g22540.1	mRNA	4044	4670	51.19	+
scaffold10812	AT5G53670.1	mRNA	15146	15491	44.49	-
scaffold10813	Glyma04g27590.1	mRNA	23260	33364	64.77	+	"Polynucleotidyl transferase, ribonuclease H-like superfamily protein"
scaffold10813	Glyma20g27760.1	mRNA	9741	11247	29.43	-	cysteine-rich RLK (RECEPTOR-like protein kinase) 25
scaffold10813	Glyma01g23240.1	mRNA	1432	1925	11.97	+
scaffold10814	Glyma09g11480.1	mRNA	3510	22908	98.91	+	binding;RNA binding
scaffold10814	Glyma15g22520.1	mRNA	25496	31104	73.63	-	cation-chloride co-transporter 1
scaffold10814	Glyma05g09010.1	mRNA	16763	19199	54.48	-	cysteine-rich RLK (RECEPTOR-like protein kinase) 8
scaffold10814	Glyma08g17420.1	mRNA	20061	20300	41.24	-
scaffold10819	AT3G55990.1	mRNA	2578	3519	69.26	-
scaffold10819	Glyma04g11160.4	mRNA	4240	4404	29.21	+
scaffold10827	AT3G25720.1	mRNA	22194	22427	29.68	+
scaffold10827	Glyma01g31530.1	mRNA	6359	6595	20.2	+
scaffold10827	Glyma04g15400.1	mRNA	16308	16562	19.45	-
scaffold10827	AT3G24255.1	mRNA	21858	22253	17.67	+
scaffold10827	Glyma17g33290.1	mRNA	30530	30829	16.03	-
scaffold1083	Glyma18g53540.1	mRNA	680	2224	25.54	-	HEAT repeat-containing protein
scaffold10830	Glyma06g30020.1	mRNA	6568	11564	99.82	-	SECY homolog 1
scaffold10830	ATMG00710.1	mRNA	17942	18154	58.68	-
scaffold10830	Glyma06g37470.1	mRNA	16950	17174	16.38	+	Ku80 family protein
scaffold10832	ATMG00240.1	mRNA	9387	9632	73.21	+
scaffold10833	Glyma07g08350.1	mRNA	6018	6290	46.08	+	PIF1 helicase
scaffold10833	AT1G21280.1	mRNA	10097	10405	44.12	+
scaffold10834	Glyma08g14940.1	mRNA	1792	7882	95.31	+
scaffold10834	Glyma01g20430.1	mRNA	21224	23089	42.88	-	cysteine-rich RLK (RECEPTOR-like protein kinase) 8
scaffold10834	Glyma17g37140.1	mRNA	19890	20033	14.12	-
scaffold10835	Glyma03g21660.1	mRNA	5700	9926	96.37	-	DNA/RNA polymerases superfamily protein
scaffold10835	Glyma05g11160.1	mRNA	3486	4640	23.47	+	GAG/POL/ENV polyprotein
scaffold10836	Glyma11g25770.1	mRNA	10904	14649	85.48	-	DNA/RNA polymerases superfamily protein
scaffold10839	AT3G53230.1	mRNA	10806	14940	98.77	-
scaffold10846	Glyma17g17900.1	mRNA	9622	11241	54.45	+
scaffold10848	AT3G17450.1	mRNA	9168	9811	26.77	+
scaffold1085	Glyma11g25770.1	mRNA	3750	6910	89.37	+	DNA/RNA polymerases superfamily protein
scaffold10855	Glyma13g14390.1	mRNA	3438	4162	50	-	PIF1 helicase
scaffold10855	Glyma03g10290.1	mRNA	13474	20077	49.46	+	"Polynucleotidyl transferase, ribonuclease H-like superfamily protein"
scaffold10857	Glyma04g43460.1	mRNA	3149	3537	25.75	+	Pentatricopeptide repeat (PPR) superfamily protein
scaffold10860	AT2G07732.1	mRNA	11977	12147	48.72	-
scaffold10862	Glyma09g26090.1	mRNA	3050	5385	36.82	-	cysteine-rich RLK (RECEPTOR-like protein kinase) 8
scaffold10863	AT4G12790.5	mRNA	5485	7265	82.35	-
scaffold10866	AT5G24690.1	mRNA	6792	13111	90.04	-
scaffold10866	AT4G24180.1	mRNA	3847	4482	85.82	-
scaffold10867	Glyma10g40080.1	mRNA	5693	5887	26.75	-	AGAMOUS-like 62
scaffold1087	Glyma06g07750.1	mRNA	9087	9294	21.05	+
scaffold10870	Glyma15g23470.1	mRNA	15558	18615	99.79	+	Chaperone DnaJ-domain superfamily protein
scaffold10870	Glyma05g27480.1	mRNA	20806	26882	92.25	-	IAP-like protein 1
scaffold10870	Glyma20g27760.1	mRNA	27068	28220	29.58	+	cysteine-rich RLK (RECEPTOR-like protein kinase) 25
scaffold10871	Glyma04g33970.1	mRNA	24046	27953	88.49	-	DNA/RNA polymerases superfamily protein
scaffold10871	Glyma15g42300.2	mRNA	30059	35942	79.49	-	Citrate synthase family protein
scaffold10871	Glyma07g34390.1	mRNA	2202	2483	67.14	-	"Polynucleotidyl transferase, ribonuclease H-like superfamily protein"
scaffold10871	Glyma16g13610.1	mRNA	13422	15778	37.93	+	phosphoglucosamine mutase-related
scaffold10875	Glyma10g18830.1	mRNA	1819	8419	66.15	-	"Polynucleotidyl transferase, ribonuclease H-like superfamily protein"
scaffold10877	AT3G15380.1	mRNA	7601	14669	99.71	-
scaffold10877	AT3G15390.1	mRNA	1160	1747	37.07	+
scaffold10878	Glyma15g26100.1	mRNA	2176	3518	98.27	+	zinc ion binding;nucleic acid binding
scaffold10881	Glyma10g00210.1	mRNA	571	7816	96.18	+	P-loop containing nucleoside triphosphate hydrolases superfamily protein
scaffold10881	Glyma01g13910.1	mRNA	23510	24920	55.65	-	cysteine-rich RLK (RECEPTOR-like protein kinase) 8
scaffold10887	AT1G27320.1	mRNA	16998	23079	99.32	-
scaffold10887	Glyma08g14370.1	mRNA	6791	8960	46.32	+	signal responsive 1
scaffold10889	Glyma04g24280.1	mRNA	2	1451	32.98	-	DNA/RNA polymerases superfamily protein
scaffold10890	Glyma06g40570.1	mRNA	17437	20951	57.16	+	DNA/RNA polymerases superfamily protein
scaffold10891	Glyma10g08940.1	mRNA	4971	5354	27.85	+
scaffold10894	Glyma03g21660.1	mRNA	778	4773	88.83	-	DNA/RNA polymerases superfamily protein
scaffold10894	Glyma12g10630.1	mRNA	24032	24550	60.49	+	zinc ion binding;nucleic acid binding
scaffold10894	AT1G40390.1	mRNA	25611	25970	29.98	+
scaffold10894	Glyma06g48160.1	mRNA	47223	47306	15.38	+	Ribonuclease H-like superfamily protein
scaffold10894	AT4G20520.1	mRNA	26841	27011	15.12	+
scaffold10895	Glyma19g25270.1	mRNA	30158	34214	98.25	+	Aldolase-type TIM barrel family protein
scaffold10895	Glyma19g25170.1	mRNA	36604	39394	94.95	+	P-loop containing nucleoside triphosphate hydrolases superfamily protein
scaffold10895	Glyma19g05970.1	mRNA	11879	15250	81.39	-	PIF1 helicase
scaffold10895	Glyma01g23480.1	mRNA	19190	19531	27.44	-	RPA70-kDa subunit B
scaffold10895	Glyma16g22900.1	mRNA	5113	5432	20.99	+	Protein of unknown function (DUF295)
scaffold10897	Glyma02g41010.1	mRNA	666	773	40	-	PLATZ transcription factor family protein
scaffold109	AT5G67420.1	mRNA	247	1066	99.6	-
scaffold109	Glyma15g17820.1	mRNA	15990	18517	92.06	-	Gag-Pol-related retrotransposon family protein
scaffold109	Glyma15g05760.1	mRNA	18797	20925	55.3	-	sulfate transporter 1;3
scaffold109	Glyma01g31810.1	mRNA	4950	5228	23.2	-	Transcriptional coactivator/pterin dehydratase
scaffold1090	Glyma15g40430.1	mRNA	18074	18256	19.24	-	Di-glucose binding protein with Kinesin motor domain
scaffold10901	Glyma09g11530.1	mRNA	375	599	65.79	+
scaffold10901	AT3G24255.1	mRNA	1448	1813	16.33	+
scaffold10903	Glyma02g31580.1	mRNA	895	3963	52.5	-
scaffold10903	Glyma01g34900.1	mRNA	11789	13062	52.23	-	cysteine-rich RLK (RECEPTOR-like protein kinase) 8
scaffold10904	Glyma01g31530.1	mRNA	14329	15003	56.52	+
scaffold10911	Glyma18g44710.1	mRNA	7843	15325	59.22	+	DNA/RNA polymerases superfamily protein
scaffold10912	Glyma01g23480.1	mRNA	1016	1493	32.81	-	RPA70-kDa subunit B
scaffold10914	Glyma15g32290.1	mRNA	5558	8317	42.36	+	cysteine-rich RLK (RECEPTOR-like protein kinase) 8
scaffold10919	Glyma13g21780.1	mRNA	4392	7131	60.1	-	cysteine-rich RLK (RECEPTOR-like protein kinase) 8
scaffold10919	Glyma19g20320.1	mRNA	14673	16934	57.5	+	HIS triad family protein 3
scaffold10921	ATMG00300.1	mRNA	6412	6738	71.92	-
scaffold10921	Glyma01g07740.1	mRNA	7573	7788	21.49	-
scaffold10923	Glyma09g11620.1	mRNA	820	1167	31.96	-
scaffold10924	Glyma17g02290.1	mRNA	6635	6844	15.24	-	UDP-glucosyl transferase 73B1
scaffold10925	Glyma18g13290.1	mRNA	11540	13195	99.64	-	Eukaryotic aspartyl protease family protein
scaffold10925	AT1G67930.1	mRNA	4993	10311	98.44	+
scaffold10925	Glyma14g03330.1	mRNA	3025	3213	91.94	+
scaffold10933	Glyma11g16030.1	mRNA	1123	3506	82.24	-
scaffold10933	Glyma06g40570.1	mRNA	13417	17023	59.05	+	DNA/RNA polymerases superfamily protein
scaffold10933	Glyma09g09850.1	mRNA	30687	31220	20.22	-	Subtilase family protein
scaffold10936	Glyma0023s00200.1	mRNA	2983	4933	39.32	-	DNA/RNA polymerases superfamily protein
scaffold1094	Glyma09g26090.1	mRNA	3534	5943	38.11	-	cysteine-rich RLK (RECEPTOR-like protein kinase) 8
scaffold10943	ATMG00860.1	mRNA	908	1288	81.13	-
scaffold10943	ATMG00850.1	mRNA	1651	1764	35.19	-
scaffold10945	Glyma02g10400.1	mRNA	184	423	74.77	+
scaffold10945	ATMG00240.1	mRNA	3718	3951	69.64	+
scaffold10946	Glyma04g35900.1	mRNA	5177	5438	45.99	+
scaffold10947	Glyma02g38420.1	mRNA	18404	18860	49.52	+	zinc ion binding;nucleic acid binding
scaffold10947	Glyma03g10410.1	mRNA	3329	3634	15.12	+	"Aminotransferase-like, plant mobile domain family protein"
scaffold10949	AT4G20880.1	mRNA	1812	3134	97.54	-
scaffold10949	Glyma10g04800.1	mRNA	16281	16808	54.71	-	DNAse I-like superfamily protein
scaffold10952	Glyma06g41410.1	mRNA	866	5187	90.16	-	DNA/RNA polymerases superfamily protein
scaffold10952	Glyma03g21660.1	mRNA	12049	12882	39.8	+	DNA/RNA polymerases superfamily protein
scaffold10952	Glyma01g07740.1	mRNA	9994	10356	35.82	-
scaffold10953	Glyma01g22200.1	mRNA	30291	31582	39.94	+
scaffold10953	Glyma17g31180.1	mRNA	6109	6285	10.28	+
scaffold10955	Glyma13g21780.1	mRNA	1391	2731	34.52	+	cysteine-rich RLK (RECEPTOR-like protein kinase) 8
scaffold10957	Glyma16g22900.1	mRNA	4919	5178	20.99	-	Protein of unknown function (DUF295)
scaffold1096	Glyma19g19470.1	mRNA	3155	3568	46.46	-
scaffold1096	Glyma12g19490.1	mRNA	4045	4290	17.37	-
scaffold10961	Glyma04g32860.1	mRNA	1039	3809	59.63	-	DNA/RNA polymerases superfamily protein
scaffold10963	Glyma05g10140.4	mRNA	34956	38363	93.7	+	Phosphoglycerate mutase family protein
scaffold10963	Glyma20g16690.1	mRNA	27141	27302	49.54	+	PIF1 helicase
scaffold10963	Glyma01g41280.1	mRNA	28453	29643	47.6	-	cysteine-rich RLK (RECEPTOR-like protein kinase) 8
scaffold10963	Glyma10g01130.1	mRNA	15850	16389	18	+	cysteine-rich RLK (RECEPTOR-like protein kinase) 8
scaffold10963	Glyma15g38460.1	mRNA	43076	43604	14.09	-
scaffold10963	Glyma15g38170.1	mRNA	3766	3947	6.76	+
scaffold10963	Glyma17g33290.1	mRNA	4261	4356	5.13	+
scaffold10966	Glyma11g33080.1	mRNA	1928	2390	10.4	+	serine carboxypeptidase-like 31
scaffold1097	Glyma02g28010.1	mRNA	28706	29940	36.25	-	DNA/RNA polymerases superfamily protein
scaffold10971	Glyma01g07740.1	mRNA	9589	9870	28.06	+
scaffold10972	ATMG00300.1	mRNA	7461	7697	56.85	+
scaffold10972	Glyma01g07740.1	mRNA	6546	7019	47.76	+
scaffold10973	Glyma05g09010.1	mRNA	7503	10923	85.15	+	cysteine-rich RLK (RECEPTOR-like protein kinase) 8
scaffold10973	Glyma03g04480.1	mRNA	21233	22637	73.62	+	ARM repeat superfamily protein
scaffold10975	Glyma14g36930.2	mRNA	10594	15518	99.51	-	B-box type zinc finger protein with CCT domain
scaffold10975	Glyma20g06830.1	mRNA	39296	40294	86.54	-
scaffold10975	Glyma20g06840.1	mRNA	28162	37972	52.06	-
scaffold10979	Glyma10g18830.1	mRNA	632	7185	65.2	-	"Polynucleotidyl transferase, ribonuclease H-like superfamily protein"
scaffold1098	Glyma03g25340.1	mRNA	11374	12423	99.71	+	mitogen-activated protein kinase kinase kinase 21
scaffold1098	Glyma01g23000.1	mRNA	629	1144	55.18	+	zinc ion binding;nucleic acid binding
scaffold10980	Glyma02g01000.1	mRNA	4953	9868	99.82	+	Flavin containing amine oxidoreductase family
scaffold10980	Glyma10g27810.1	mRNA	22126	30868	99.6	-	Albino or Glassy Yellow 1
scaffold10980	AT3G62110.1	mRNA	16223	18648	98.52	-
scaffold10980	Glyma02g01010.1	mRNA	13579	14134	65.75	+	indole-3-acetic acid inducible 30
scaffold10980	AT4G38180.1	mRNA	2857	3170	13.18	-
scaffold10981	Glyma09g30460.1	mRNA	1005	2708	58.4	+	jasmonate-zim-domain protein 3
scaffold10984	Glyma01g20430.1	mRNA	5068	6922	41.75	+	cysteine-rich RLK (RECEPTOR-like protein kinase) 8
scaffold10988	Glyma03g41890.1	mRNA	916	1227	20.08	+	zinc knuckle (CCHC-type) family protein
scaffold10990	AT4G15020.2	mRNA	1888	2769	37.71	-
scaffold10991	Glyma15g32300.1	mRNA	711	1220	40.72	+	thioredoxin domain-containing protein 9 homolog
scaffold10997	Glyma02g37220.1	mRNA	9604	10663	35.96	+
scaffold10997	Glyma06g15720.1	mRNA	2268	2744	21.35	-	Zinc finger C-x8-C-x5-C-x3-H type family protein
scaffold110	Glyma14g18800.1	mRNA	17711	17962	30	-	DNA/RNA polymerases superfamily protein
scaffold11002	Glyma02g03270.1	mRNA	5122	5898	47.28	-	cysteine-rich RLK (RECEPTOR-like protein kinase) 8
scaffold1101	Glyma14g34660.1	mRNA	12386	13166	48.87	-
scaffold1101	ATMG00300.1	mRNA	19512	19685	42.47	+
scaffold11011	Glyma05g38390.1	mRNA	1628	2008	40.51	+
scaffold11012	AT5G55670.1	mRNA	6153	8240	99.86	-
scaffold1102	Glyma09g26090.1	mRNA	18137	20826	41.15	+	cysteine-rich RLK (RECEPTOR-like protein kinase) 8
scaffold1102	Glyma03g10410.1	mRNA	8719	8964	12.28	-	"Aminotransferase-like, plant mobile domain family protein"
scaffold11020	Glyma18g53680.1	mRNA	1253	1450	36.41	+	PEBP (phosphatidylethanolamine-binding protein) family protein
scaffold11021	Glyma17g35570.1	mRNA	9854	10108	98.82	-
scaffold11021	Glyma06g04660.1	mRNA	6119	6538	84.57	-	WPP domain protein 2
scaffold11021	Glyma14g09610.1	mRNA	17552	19866	83.56	-	Cyclin A3;1
scaffold11022	Glyma11g33080.1	mRNA	5933	7427	29.49	+	serine carboxypeptidase-like 31
scaffold11024	Glyma11g16030.1	mRNA	30533	31820	53.95	+
scaffold11024	Glyma06g40570.1	mRNA	3669	7767	44.4	-	DNA/RNA polymerases superfamily protein
scaffold11024	AT5G53670.1	mRNA	23862	24050	22.04	+
scaffold11026	Glyma18g03440.1	mRNA	14872	17582	99.74	-	sedoheptulose-bisphosphatase
scaffold11026	Glyma20g16630.1	mRNA	10043	11074	59.76	-	Duplicated homeodomain-like superfamily protein
scaffold11026	ATMG00710.1	mRNA	6059	6271	58.68	-
scaffold11026	Glyma06g01230.1	mRNA	19303	21265	43.52	-	Tetratricopeptide repeat (TPR)-like superfamily protein
scaffold11026	AT4G29090.1	mRNA	18249	18956	43.4	-
scaffold11026	Glyma01g07740.1	mRNA	6807	6971	16.42	-
scaffold11027	Glyma05g34490.4	mRNA	731	886	25.5	-	glutathione peroxidase 3
scaffold11027	Glyma10g08940.1	mRNA	8703	9038	16.88	+
scaffold1103	Glyma01g12950.1	mRNA	9221	10147	46.43	+	Eukaryotic aspartyl protease family protein
scaffold1103	Glyma15g10640.1	mRNA	15567	16233	38.6	+	Major facilitator superfamily protein
scaffold11033	Glyma19g28130.1	mRNA	2650	4091	19.98	-	DNA/RNA polymerases superfamily protein
scaffold11035	Glyma19g05970.1	mRNA	3257	4793	44.26	-	PIF1 helicase
scaffold11035	Glyma15g37700.1	mRNA	3245	3741	33.88	-	PIF1 helicase
scaffold11036	Glyma06g19100.1	mRNA	10188	10379	85.33	-
scaffold11036	Glyma17g33400.1	mRNA	14190	14417	36.71	-	tubulin alpha-3
scaffold11036	Glyma01g24090.1	mRNA	3712	4755	16.6	+	cysteine-rich RLK (RECEPTOR-like protein kinase) 8
scaffold11036	Glyma03g41890.1	mRNA	20903	21061	10.33	+	zinc knuckle (CCHC-type) family protein
scaffold11036	Glyma06g00680.1	mRNA	11762	11923	9.78	-	Glycosyl hydrolase family 10 protein
scaffold11038	Glyma01g27910.1	mRNA	56	202	23.56	-	indeterminate(ID)-domain 11
scaffold1104	Glyma08g25150.1	mRNA	8138	9377	35.76	+	metacaspase 5
scaffold1104	Glyma03g00610.1	mRNA	4630	4728	18.13	+
scaffold11043	Glyma13g21780.1	mRNA	2786	6791	83.93	+	cysteine-rich RLK (RECEPTOR-like protein kinase) 8
scaffold11046	Glyma09g29610.1	mRNA	4089	9458	99.47	+	NAD(P)-binding Rossmann-fold superfamily protein
scaffold11046	Glyma16g34210.1	mRNA	10938	11939	97.55	-	Kinase interacting (KIP1-like) family protein
scaffold11046	Glyma06g41410.1	mRNA	29624	33498	84.63	-	DNA/RNA polymerases superfamily protein
scaffold11046	Glyma01g07740.1	mRNA	20933	21310	37.61	-
scaffold11048	Glyma07g22540.1	mRNA	5060	5705	57.78	+
scaffold11048	Glyma17g16090.1	mRNA	13501	14109	51.26	-
scaffold11048	Glyma01g10840.1	mRNA	19811	21337	33.78	+	DNA/RNA polymerases superfamily protein
scaffold11048	ATMG00760.1	mRNA	7802	7903	30.91	+
scaffold11048	Glyma10g09190.1	mRNA	7978	8648	22.32	-	GAG/POL/ENV polyprotein
scaffold11049	Glyma13g37040.3	mRNA	6445	7106	92.78	-	nuclear fusion defective 6
scaffold11049	Glyma02g10400.1	mRNA	8398	8607	65.42	+
scaffold11049	Glyma10g10160.1	mRNA	9047	12332	49.75	+	embryo defective 2016
scaffold11049	Glyma07g14540.1	mRNA	20322	20729	33.25	+	DNAJ homologue 2
scaffold1105	Glyma18g44000.1	mRNA	11842	24051	95.2	+	UDP-glucosyl transferase 73B3
scaffold11050	Glyma07g34840.1	mRNA	1362	3652	47.09	+	cysteine-rich RLK (RECEPTOR-like protein kinase) 8
scaffold11050	AT3G04210.1	mRNA	9157	9567	25.94	-
scaffold11051	Glyma20g10290.1	mRNA	1480	1764	12.37	+	phospholipase D beta 1
scaffold11051	Glyma17g31180.1	mRNA	11309	11485	10.28	-
scaffold11053	Glyma12g13440.1	mRNA	3351	5424	89.96	-
scaffold11055	Glyma19g02820.1	mRNA	9052	10369	41.83	-
scaffold11058	AT1G33710.1	mRNA	610	813	32.23	-
scaffold11058	Glyma17g20420.1	mRNA	1499	1723	30.99	-	RNA-directed DNA polymerase (reverse transcriptase)-related family protein
scaffold1106	Glyma02g27180.1	mRNA	1948	4810	83.01	+
scaffold11060	Glyma17g29510.1	mRNA	14370	17612	99.75	-	Zinc finger protein 622
scaffold11060	AT1G80660.1	mRNA	34815	40485	97.91	+
scaffold11060	Glyma17g29740.1	mRNA	6235	12249	88.84	+	Protein kinase superfamily protein
scaffold11060	Glyma18g44320.1	mRNA	41237	43000	68.91	-	Peroxidase superfamily protein
scaffold11061	AT1G64620.1	mRNA	7120	7386	25.21	+
scaffold11064	Glyma18g53910.1	mRNA	6973	9937	63.9	-	DNA/RNA polymerases superfamily protein
scaffold11064	Glyma05g22570.1	mRNA	5234	6435	28.66	-	DNA/RNA polymerases superfamily protein
scaffold11067	Glyma02g44480.1	mRNA	14352	16271	99.85	-	Ubiquitin-associated/translation elongation factor EF1B protein
scaffold11067	Glyma15g36200.1	mRNA	34798	37292	95.61	-	nodulin MtN21 /EamA-like transporter family protein
scaffold11067	Glyma15g36170.1	mRNA	20487	22850	95.33	+	"nuclear factor Y, subunit C11"
scaffold11067	Glyma15g36180.1	mRNA	25171	33936	93.5	-	cystatin B
scaffold11067	AT3G11440.1	mRNA	9832	12638	90.61	+
scaffold11067	Glyma19g28130.1	mRNA	31204	32502	16.68	+	DNA/RNA polymerases superfamily protein
scaffold11068	AT5G60390.3	mRNA	4811	6248	99.78	+
scaffold11069	Glyma18g33210.1	mRNA	4129	5998	99.8	+	Nucleotide-diphospho-sugar transferases superfamily protein
scaffold11069	Glyma08g46190.2	mRNA	7495	11694	99.78	-	Nuclear transport factor 2 (NTF2) family protein with RNA binding (RRM-RBD-RNP motifs) domain
scaffold11071	Glyma05g09010.1	mRNA	17857	20284	56.55	+	cysteine-rich RLK (RECEPTOR-like protein kinase) 8
scaffold11071	Glyma19g16730.1	mRNA	1775	4006	49.42	-	DNA/RNA polymerases superfamily protein
scaffold11073	Glyma19g33430.1	mRNA	18801	23766	98.88	-	homolog of yeast autophagy 18 (ATG18) G
scaffold11073	Glyma03g30530.1	mRNA	25161	27050	97.84	+	receptor-like kinase in in flowers 3
scaffold11073	Glyma10g02800.1	mRNA	3906	7676	97.37	+	transducin family protein / WD-40 repeat family protein
scaffold11073	Glyma13g28340.1	mRNA	28500	31697	96.57	-	DNAse I-like superfamily protein
scaffold11073	Glyma17g02360.1	mRNA	35912	38663	89.07	-	RING/U-box superfamily protein
scaffold11073	Glyma10g02820.1	mRNA	15310	15880	59.48	-	histidine-containing phosphotransfer factor 5
scaffold11073	AT4G04220.1	mRNA	9488	10201	30.54	-
scaffold11076	AT1G21280.1	mRNA	15682	16347	94.54	+
scaffold11076	Glyma08g24400.1	mRNA	8884	9789	38.49	-	FAR1-related sequence 3
scaffold11077	AT5G53210.1	mRNA	2999	4339	90.68	-
scaffold11078	Glyma01g20430.1	mRNA	5142	15345	49.88	+	cysteine-rich RLK (RECEPTOR-like protein kinase) 8
scaffold1108	Glyma12g08760.1	mRNA	12878	13658	98.88	-	CDK-subunit 2
scaffold1108	Glyma12g08740.1	mRNA	5765	9595	96.81	-	Pheophorbide a oxygenase family protein with Rieske [2Fe-2S] domain
scaffold1108	Glyma10g34100.1	mRNA	430	1191	69.14	+	C2H2-type zinc finger family protein
scaffold1108	AT2G27940.1	mRNA	17868	18062	27.31	-
scaffold11081	AT2G35050.1	mRNA	3516	9899	99.13	-
scaffold11081	Glyma13g19840.1	mRNA	10121	11222	25.54	+	Glutathione S-transferase family protein
scaffold11095	Glyma13g36290.1	mRNA	15902	21558	95.98	-	homolog of yeast autophagy 18 (ATG18) F
scaffold11096	Glyma09g11530.1	mRNA	7273	7464	56.14	+
scaffold11096	AT1G40390.1	mRNA	6426	7157	55.04	+
scaffold11096	Glyma02g38420.1	mRNA	5042	5476	46.95	+	zinc ion binding;nucleic acid binding
scaffold11096	AT3G25270.1	mRNA	9184	9354	16.28	+
scaffold11097	Glyma15g38460.1	mRNA	5434	7783	44.43	-
scaffold11099	Glyma13g21780.1	mRNA	3217	6063	58.12	+	cysteine-rich RLK (RECEPTOR-like protein kinase) 8
scaffold11099	Glyma17g09940.1	mRNA	7363	7497	24.32	+	ubiquitin-conjugating enzyme 5
scaffold1110	Glyma01g24090.1	mRNA	8150	10651	34.59	+	cysteine-rich RLK (RECEPTOR-like protein kinase) 8
scaffold11106	Glyma09g10910.1	mRNA	12443	14867	45.37	-	GAG/POL/ENV polyprotein
scaffold11106	Glyma04g42750.1	mRNA	1781	1943	16.46	+	HSP40/DnaJ peptide-binding protein
scaffold11110	Glyma17g31180.1	mRNA	4853	5029	10.28	+
scaffold11111	Glyma20g21450.1	mRNA	16037	16486	17.76	+
scaffold11112	Glyma19g02820.1	mRNA	2567	3820	40.18	+
scaffold11113	Glyma06g37470.1	mRNA	14047	14088	3.06	-	Ku80 family protein
scaffold11114	Glyma02g11530.1	mRNA	9682	11337	94.79	+	S-adenosyl-L-methionine-dependent methyltransferases superfamily protein
scaffold11114	Glyma10g24270.1	mRNA	7175	7501	40.4	+	gibberellin 2-oxidase
scaffold11115	Glyma08g21670.1	mRNA	9031	13910	94.33	+
scaffold11115	Glyma07g02020.1	mRNA	15819	16245	54.9	+	cytochrome c oxidase 19-1
scaffold11118	AT3G07110.2	mRNA	32078	32503	68.75	+
scaffold11118	Glyma02g36320.1	mRNA	5421	7590	47.62	+	DNA/RNA polymerases superfamily protein
scaffold11118	Glyma01g31530.1	mRNA	2049	2528	41.18	-
scaffold11118	Glyma05g21210.1	mRNA	10304	10706	26.18	+
scaffold11118	AT2G11810.2	mRNA	38490	38630	12.95	+
scaffold11121	Glyma09g05320.1	mRNA	2502	7077	99.55	+	RING/U-box superfamily protein
scaffold11127	ATMG00760.1	mRNA	1326	1490	49.09	+
scaffold11127	Glyma08g28070.1	mRNA	8689	9261	32.9	-	"Nucleic acid-binding, OB-fold-like protein"
scaffold1113	Glyma18g53910.1	mRNA	7610	11189	79.02	-	DNA/RNA polymerases superfamily protein
scaffold11131	Glyma14g01400.1	mRNA	1977	6187	94.91	-	DNA/RNA polymerases superfamily protein
scaffold11131	AT4G18330.1	mRNA	7901	8114	25.26	-
scaffold11139	Glyma1309s00200.1	mRNA	3514	4189	86.14	+	zinc knuckle (CCHC-type) family protein
scaffold11139	Glyma16g22900.1	mRNA	4760	5082	20.99	+	Protein of unknown function (DUF295)
scaffold11141	Glyma08g15460.3	mRNA	2992	3701	95	-	Plastid-lipid associated protein PAP / fibrillin family protein
scaffold11141	AT5G42905.1	mRNA	16722	16964	31.27	-
scaffold11141	Glyma13g10100.1	mRNA	18050	18349	30.48	-
scaffold11142	Glyma18g22650.1	mRNA	4912	5180	15.52	+
scaffold11145	Glyma15g36920.1	mRNA	18717	31435	99.28	+	Protein of unknown function (DUF810)
scaffold11145	Glyma19g03520.1	mRNA	237	1706	98.61	+	Ribosomal protein S19e family protein
scaffold11145	AT2G41660.1	mRNA	2732	3532	98.32	-
scaffold11145	Glyma13g26540.2	mRNA	42312	43207	96.22	-	Peptidase S24/S26A/S26B/S26C family protein
scaffold11145	AT5G22130.1	mRNA	11289	14890	95.12	-
scaffold11145	Glyma13g26110.1	mRNA	5593	7685	83.05	-
scaffold11145	Glyma20g39050.1	mRNA	32638	36788	79.78	-	TGACG motif-binding factor 6
scaffold11145	Glyma01g21270.1	mRNA	44126	47899	61.03	-	Plasma-membrane choline transporter family protein
scaffold11146	Glyma06g40190.1	mRNA	7058	7543	13.57	-
scaffold1115	Glyma03g21660.1	mRNA	962	5128	87.01	+	DNA/RNA polymerases superfamily protein
scaffold11150	Glyma12g16370.1	mRNA	211	4963	74.43	-	Ypt/Rab-GAP domain of gyp1p superfamily protein
scaffold11150	AT1G45191.2	mRNA	6770	7024	17.21	+
scaffold11151	Glyma01g21270.1	mRNA	5919	7550	27.41	-	Plasma-membrane choline transporter family protein
scaffold11152	Glyma13g40390.1	mRNA	3100	5235	99.65	+	tetraspanin3
scaffold11152	Glyma02g07160.1	mRNA	9667	12422	86.64	-	rhomboid protein-related
scaffold11152	Glyma13g21780.1	mRNA	22965	26665	77.75	-	cysteine-rich RLK (RECEPTOR-like protein kinase) 8
scaffold11152	Glyma10g01130.1	mRNA	29397	30861	49	-	cysteine-rich RLK (RECEPTOR-like protein kinase) 8
scaffold11152	Glyma03g02020.3	mRNA	1225	1476	33.86	+	Ribonuclease H-like superfamily protein
scaffold11153	Glyma04g25810.1	mRNA	895	1653	30.37	+
scaffold11156	Glyma12g27360.1	mRNA	7354	7626	76.03	-
scaffold11156	ATMG00240.1	mRNA	3923	4159	70.54	-
scaffold11156	Glyma03g01970.1	mRNA	6839	7273	28.05	-
scaffold11157	Glyma14g18800.1	mRNA	1230	1496	31.79	+	DNA/RNA polymerases superfamily protein
scaffold1116	Glyma05g20260.1	mRNA	24217	24567	26.98	-	BED zinc finger ;hAT family dimerisation domain
scaffold1116	Glyma17g37140.1	mRNA	13155	13295	13.82	+
scaffold11162	Glyma01g03310.1	mRNA	4754	6808	99.74	-	Peroxidase superfamily protein
scaffold11163	Glyma02g03270.1	mRNA	15774	16553	47.28	-	cysteine-rich RLK (RECEPTOR-like protein kinase) 8
scaffold11163	Glyma14g01400.1	mRNA	3514	5337	41.6	-	DNA/RNA polymerases superfamily protein
scaffold11163	Glyma05g21590.1	mRNA	23484	24244	32.95	+	Tetratricopeptide repeat (TPR)-like superfamily protein
scaffold11163	Glyma17g25640.1	mRNA	22861	23061	24.82	+
scaffold11165	Glyma09g26090.1	mRNA	4916	7763	44.61	-	cysteine-rich RLK (RECEPTOR-like protein kinase) 8
scaffold11169	Glyma20g16690.1	mRNA	892	1146	55.05	+	PIF1 helicase
scaffold1117	Glyma08g08090.1	mRNA	18701	19393	99.57	+	Vacuolar iron transporter (VIT) family protein
scaffold1117	AT3G26420.1	mRNA	12271	13161	99.19	+
scaffold1117	Glyma19g44550.1	mRNA	6578	7147	42.51	-	zinc knuckle (CCHC-type) family protein
scaffold11171	Glyma11g11310.1	mRNA	8294	11259	98.98	-	like AUXIN RESISTANT 2
scaffold11171	Glyma11g11290.1	mRNA	3762	4322	96.53	+	glycine-rich protein 2B
scaffold11171	AT4G38650.1	mRNA	16716	19633	93.78	-
scaffold11171	AT4G36020.1	mRNA	705	1091	42.33	+
scaffold11173	Glyma03g21660.1	mRNA	14641	18323	99.02	-	DNA/RNA polymerases superfamily protein
scaffold11173	AT5G06660.1	mRNA	10033	10587	95.94	+
scaffold11173	Glyma03g13310.1	mRNA	7148	8605	36.02	+	DNA/RNA polymerases superfamily protein
scaffold11173	AT4G25840.1	mRNA	12420	12656	26.42	+
scaffold11178	Glyma01g09430.1	mRNA	4729	7289	40.52	+	DNA/RNA polymerases superfamily protein
scaffold11182	Glyma16g09250.1	mRNA	9585	14128	97.54	+	cysteine-rich RLK (RECEPTOR-like protein kinase) 8
scaffold11182	Glyma05g22090.1	mRNA	2596	4565	53.29	-
scaffold11182	Glyma13g27050.1	mRNA	7637	7864	30.71	+
scaffold11182	Glyma15g38080.1	mRNA	1633	1791	15.76	+
scaffold11187	Glyma07g33700.1	mRNA	3250	3519	20.19	+	"Nucleic acid-binding, OB-fold-like protein"
scaffold11189	Glyma15g21480.1	mRNA	9450	11839	44.65	+	phosphatidylinositol-4-phosphate 5-kinase 1
scaffold11189	Glyma16g22900.1	mRNA	6881	7203	20.99	+	Protein of unknown function (DUF295)
scaffold11191	AT3G29765.1	mRNA	2282	2877	37.24	+
scaffold11194	ATMG00990.1	mRNA	8200	8529	91.67	+
scaffold11194	ATMG00980.1	mRNA	6918	7049	34.92	+
scaffold11194	AT3G26390.1	mRNA	11633	11728	19.16	-
scaffold11196	Glyma10g27470.1	mRNA	12455	13577	17.14	-
scaffold11197	Glyma12g13440.1	mRNA	13322	14113	44.24	-
scaffold11203	Glyma13g21050.1	mRNA	9321	9647	85.16	+	Histone superfamily protein
scaffold11203	Glyma07g13760.1	mRNA	11433	12627	41.06	-	cysteine-rich RLK (RECEPTOR-like protein kinase) 8
scaffold11203	Glyma14g17420.1	mRNA	914	2092	24.25	-	cysteine-rich RLK (RECEPTOR-like protein kinase) 8
scaffold11204	Glyma06g40570.1	mRNA	3081	5278	35.86	-	DNA/RNA polymerases superfamily protein
scaffold11205	AT1G66380.1	mRNA	12440	12559	29.29	+
scaffold11205	AT1G33710.1	mRNA	924	1088	26.07	+
scaffold1121	Glyma12g32720.1	mRNA	2243	2509	68.42	-	Wound-responsive family protein
scaffold1121	Glyma13g37790.1	mRNA	4343	6118	66.78	+	photosystem II reaction center PSB29 protein
scaffold1121	Glyma12g11610.1	mRNA	7387	7535	22.62	-	diacylglycerol kinase 5
scaffold11215	Glyma06g27680.1	mRNA	7294	9596	32.19	-	"Polynucleotidyl transferase, ribonuclease H-like superfamily protein"
scaffold11216	Glyma17g37910.1	mRNA	16334	22202	99.46	-	SGNH hydrolase-type esterase superfamily protein
scaffold11216	Glyma04g02410.1	mRNA	5923	14347	97.5	+	winged-helix DNA-binding transcription factor family protein
scaffold11217	Glyma09g22800.1	mRNA	2330	8743	43.52	-	"Polynucleotidyl transferase, ribonuclease H-like superfamily protein"
scaffold11218	Glyma06g13330.1	mRNA	24390	31693	99.91	-	SET domain protein 16
scaffold11218	AT3G60190.1	mRNA	37132	42892	99.04	-
scaffold11218	Glyma04g33970.1	mRNA	9808	13793	89.35	+	DNA/RNA polymerases superfamily protein
scaffold11218	AT3G61730.1	mRNA	18840	21646	75.21	-
scaffold11218	AT2G46495.1	mRNA	16077	18434	37.2	-
scaffold11218	AT2G25409.1	mRNA	16051	16209	33.13	+
scaffold11218	AT4G34370.1	mRNA	33672	34220	30.6	-
scaffold11221	Glyma06g01230.1	mRNA	8893	12863	63.06	+	Tetratricopeptide repeat (TPR)-like superfamily protein
scaffold11223	Glyma07g11980.1	mRNA	2909	3899	95.88	+	Ssu72-like family protein
scaffold11223	AT2G23460.1	mRNA	5930	6576	20.81	+
scaffold11225	Glyma08g26190.1	mRNA	1039	4706	87.24	-	cysteine-rich RLK (RECEPTOR-like protein kinase) 8
scaffold11227	Glyma02g09440.1	mRNA	1173	2647	98.79	+
scaffold11227	AT1G24764.1	mRNA	10590	15813	92.91	-
scaffold11227	ATMG00240.1	mRNA	3971	4207	70.54	+
scaffold1123	Glyma16g09250.1	mRNA	21612	26059	98.22	-	cysteine-rich RLK (RECEPTOR-like protein kinase) 8
scaffold1123	Glyma1309s00200.1	mRNA	56682	57335	83.15	-	zinc knuckle (CCHC-type) family protein
scaffold1123	Glyma06g04740.1	mRNA	61472	61954	66.29	+	Gibberellin-regulated family protein
scaffold1123	AT4G15020.2	mRNA	12601	13966	59.04	-
scaffold1123	Glyma06g01230.1	mRNA	7510	9210	46.96	+	Tetratricopeptide repeat (TPR)-like superfamily protein
scaffold1123	AT1G79740.1	mRNA	37845	38425	28.99	-
scaffold1123	Glyma07g25400.1	mRNA	27050	27711	27.44	-
scaffold1123	Glyma16g22900.1	mRNA	55829	56129	22.93	-	Protein of unknown function (DUF295)
scaffold1123	AT3G09510.1	mRNA	9253	9531	20.82	+
scaffold1123	Glyma19g28130.1	mRNA	31223	32718	20.03	+	DNA/RNA polymerases superfamily protein
scaffold1123	Glyma07g03280.1	mRNA	44036	44149	5.59	-	BED zinc finger ;hAT family dimerisation domain
scaffold11237	Glyma18g11100.1	mRNA	20122	20448	64.89	+	endoribonuclease L-PSP family protein
scaffold11237	Glyma20g21460.1	mRNA	18458	19636	62.09	-
scaffold1124	Glyma12g13440.1	mRNA	2469	4618	91.26	+
scaffold1124	Glyma10g26980.1	mRNA	6376	6546	21.27	-
scaffold11241	Glyma08g39090.1	mRNA	4558	4967	27.7	+	Tetratricopeptide repeat (TPR)-like superfamily protein
scaffold11243	Glyma02g25150.1	mRNA	38461	39637	44.48	-
scaffold11243	Glyma06g14020.1	mRNA	35098	35292	27.53	-	RNA-binding (RRM/RBD/RNP motifs) family protein
scaffold11243	Glyma03g06650.1	mRNA	43221	43307	5.27	+	ammonium transporter 2
scaffold11245	Glyma02g36320.1	mRNA	11147	15149	72.22	-	DNA/RNA polymerases superfamily protein
scaffold1125	Glyma03g28960.1	mRNA	33310	43942	98.45	-	INO80 ortholog
scaffold1125	AT2G41790.1	mRNA	5833	19698	98.04	-
scaffold1125	Glyma18g50270.1	mRNA	681	3480	91.35	+	3\'-5\'-exoribonuclease family protein
scaffold1125	AT4G28230.1	mRNA	30161	31234	73.95	-
scaffold1125	Glyma19g31710.1	mRNA	46362	47415	43.39	-	alpha carbonic anhydrase 4
scaffold11252	Glyma17g16090.1	mRNA	3416	4009	50	-
scaffold11252	Glyma05g23600.1	mRNA	13902	15509	32.85	+	Plant transposase (Ptta/En/Spm family)
scaffold11253	Glyma05g16850.1	mRNA	15773	17829	99.12	-	Chaperone DnaJ-domain superfamily protein
scaffold11253	Glyma14g17420.1	mRNA	401	4020	70.75	-	cysteine-rich RLK (RECEPTOR-like protein kinase) 8
scaffold11253	Glyma13g20060.1	mRNA	16312	16467	46.85	+	Chaperone DnaJ-domain superfamily protein
scaffold11253	Glyma08g23250.2	mRNA	8727	8928	23.76	+	"Polynucleotidyl transferase, ribonuclease H-like superfamily protein"
scaffold11255	Glyma19g38120.1	mRNA	28755	31744	99.6	-	Rho GTPase activating protein with PAK-box/P21-Rho-binding domain
scaffold11255	Glyma19g38110.1	mRNA	22180	27408	98.76	-	chloroplast signal recognition particle 54 kDa subunit
scaffold11255	Glyma12g09530.1	mRNA	16779	19642	97.86	-	RNA-binding (RRM/RBD/RNP motifs) family protein
scaffold11255	Glyma02g36320.1	mRNA	10266	12905	55.75	-	DNA/RNA polymerases superfamily protein
scaffold11255	Glyma18g46050.4	mRNA	8091	8432	48.51	-	Disease resistance protein (TIR-NBS-LRR class) family
scaffold11256	Glyma11g33460.1	mRNA	7820	8488	96.71	+	AGAMOUS-like 80
scaffold11256	Glyma01g20430.1	mRNA	861	1654	25.12	+	cysteine-rich RLK (RECEPTOR-like protein kinase) 8
scaffold11259	Glyma13g22110.1	mRNA	26058	26198	35.07	+	Aldolase-type TIM barrel family protein
scaffold11259	Glyma14g00810.1	mRNA	6142	6437	29.29	+	Ypt/Rab-GAP domain of gyp1p superfamily protein
scaffold11262	Glyma17g35420.1	mRNA	19280	20773	97.8	+	basic helix-loop-helix (bHLH) DNA-binding superfamily protein
scaffold1127	AT4G23160.1	mRNA	1976	3622	42.76	-
scaffold1127	Glyma06g37470.1	mRNA	3320	3364	3.28	+	Ku80 family protein
scaffold11270	Glyma14g39850.1	mRNA	12765	23435	99.25	-	Ubiquitin-like superfamily protein
scaffold11270	Glyma14g01400.1	mRNA	32944	35634	64.29	+	DNA/RNA polymerases superfamily protein
scaffold11270	Glyma08g26190.1	mRNA	4858	7132	59.84	-	cysteine-rich RLK (RECEPTOR-like protein kinase) 8
scaffold11270	Glyma18g07710.1	mRNA	10584	10721	26.14	-	"Signal transduction histidine kinase, hybrid-type, ethylene sensor"
scaffold11270	Glyma09g03530.1	mRNA	27723	29042	25.91	+	DNA/RNA polymerases superfamily protein
scaffold11271	Glyma02g40220.2	mRNA	6886	12061	99.76	+	PAP/OAS1 substrate-binding domain superfamily
scaffold11271	Glyma03g04470.1	mRNA	23643	24818	99.23	-	ovate family protein 2
scaffold11271	Glyma11g30940.1	mRNA	400	2557	96.89	+	Basic-leucine zipper (bZIP) transcription factor family protein
scaffold11271	Glyma03g04450.1	mRNA	18343	21229	94.9	+	with no lysine (K) kinase 5
scaffold11272	Glyma17g06430.1	mRNA	16558	18245	93.64	-	Protein kinase superfamily protein
scaffold11272	Glyma15g18280.1	mRNA	13340	13660	90.83	+
scaffold11272	Glyma17g06400.1	mRNA	22708	23205	89.62	+
scaffold11272	AT2G19330.1	mRNA	131	3854	84.51	+
scaffold11272	AT5G57100.1	mRNA	7822	10417	82.35	+
scaffold11272	Glyma14g03590.4	mRNA	20360	21599	68.05	-	Membrane fusion protein Use1
scaffold11272	Glyma17g06310.1	mRNA	32835	36950	67.63	+	proteasome family protein
scaffold11272	AT5G56860.1	mRNA	41319	42098	43.86	-
scaffold11274	Glyma08g35620.1	mRNA	2554	3410	18.27	-
scaffold1128	Glyma10g12900.1	mRNA	3254	3451	15.94	-	zinc knuckle (CCHC-type) family protein
scaffold11280	Glyma02g36320.1	mRNA	1582	11617	80.48	+	DNA/RNA polymerases superfamily protein
scaffold11280	Glyma01g10840.1	mRNA	11671	15350	77.12	-	DNA/RNA polymerases superfamily protein
scaffold11280	Glyma07g16820.1	mRNA	401	748	25.64	-	MuDR family transposase
scaffold11282	Glyma0025s00200.1	mRNA	14967	15433	36.56	+
scaffold11283	Glyma18g44710.1	mRNA	5335	8452	53.84	-	DNA/RNA polymerases superfamily protein
scaffold1129	AT5G53670.1	mRNA	7497	7912	53.06	-
scaffold1129	Glyma15g23610.1	mRNA	14378	14596	34.4	+	K-box region and MADS-box transcription factor family protein
scaffold1129	Glyma14g18800.1	mRNA	13122	13388	31.79	-	DNA/RNA polymerases superfamily protein
scaffold1129	AT3G20980.1	mRNA	15303	15563	22.41	+
scaffold11290	ATMG00760.1	mRNA	2985	3110	38.18	-
scaffold11294	Glyma13g14390.1	mRNA	2054	3551	96.61	-	PIF1 helicase
scaffold11298	Glyma01g26610.1	mRNA	3130	5586	46.8	-	DNA/RNA polymerases superfamily protein
scaffold11299	Glyma05g21040.1	mRNA	10636	11856	43.69	+
scaffold1130	Glyma17g16090.1	mRNA	90	1216	65.15	-
scaffold11301	Glyma14g18800.1	mRNA	18693	18926	27.86	-	DNA/RNA polymerases superfamily protein
scaffold11302	Glyma02g26470.1	mRNA	3692	4182	89.56	-
scaffold11302	Glyma10g26980.1	mRNA	1618	1752	16.79	+
scaffold11305	ATMG00750.1	mRNA	6987	7154	46.67	+
scaffold11319	ATMG00760.1	mRNA	9726	9842	35.45	+
scaffold11319	Glyma10g09190.1	mRNA	9668	10585	27.63	-	GAG/POL/ENV polyprotein
scaffold1132	Glyma10g44110.1	mRNA	4080	12071	94.56	-	Ypt/Rab-GAP domain of gyp1p superfamily protein
scaffold11322	Glyma06g01230.1	mRNA	20185	22839	65.08	+	Tetratricopeptide repeat (TPR)-like superfamily protein
scaffold11324	Glyma09g37810.1	mRNA	16261	19334	99.87	-	Protein kinase superfamily protein
scaffold11324	Glyma13g25690.1	mRNA	25712	32994	99.23	+	Proteasome component (PCI) domain protein
scaffold11324	Glyma03g26090.1	mRNA	1353	4535	97.06	+	RAS 5
scaffold11324	Glyma20g39080.1	mRNA	7071	9439	87.69	-	Hyaluronan / mRNA binding family
scaffold11327	AT3G01410.2	mRNA	7063	7338	31.86	+
scaffold11327	Glyma06g40190.1	mRNA	1442	1735	8.06	+
scaffold11328	Glyma01g20430.1	mRNA	4601	9036	67.38	+	cysteine-rich RLK (RECEPTOR-like protein kinase) 8
scaffold11329	AT4G15020.2	mRNA	4218	5503	50.98	+
scaffold11329	AT3G54430.1	mRNA	3086	3157	13.04	+
scaffold1133	Glyma05g21210.1	mRNA	11811	12032	13.94	-
scaffold11331	AT5G10510.2	mRNA	35018	39329	98.97	+
scaffold11331	Glyma16g09250.1	mRNA	26256	30649	96.58	-	cysteine-rich RLK (RECEPTOR-like protein kinase) 8
scaffold11331	Glyma01g02810.1	mRNA	9972	12950	95.81	+	Kinase interacting (KIP1-like) family protein
scaffold11331	Glyma01g02820.1	mRNA	2894	3346	88.44	+
scaffold11332	Glyma11g00920.1	mRNA	16522	17234	34.85	-	TESMIN/TSO1-like CXC 2
scaffold11332	Glyma14g18800.1	mRNA	5537	5773	28.21	+	DNA/RNA polymerases superfamily protein
scaffold11334	Glyma10g09190.1	mRNA	8984	9881	26.93	+	GAG/POL/ENV polyprotein
scaffold11336	Glyma02g36320.1	mRNA	21694	25782	84.36	+	DNA/RNA polymerases superfamily protein
scaffold11336	Glyma0023s00200.1	mRNA	25771	29334	77.38	-	DNA/RNA polymerases superfamily protein
scaffold11336	Glyma10g12620.1	mRNA	57539	57664	8.7	-
scaffold11339	Glyma07g22540.1	mRNA	6497	6745	21.9	+
scaffold1134	Glyma03g10290.1	mRNA	941	4464	27.43	-	"Polynucleotidyl transferase, ribonuclease H-like superfamily protein"
scaffold11341	Glyma09g00500.2	mRNA	20687	21309	30.18	-	indigoidine synthase A family protein
scaffold11343	AT3G55560.1	mRNA	33749	34699	99.68	-
scaffold11343	Glyma03g12070.1	mRNA	14127	16909	89.48	-	rubisco activase
scaffold11343	Glyma07g34390.1	mRNA	10765	11001	56.43	-	"Polynucleotidyl transferase, ribonuclease H-like superfamily protein"
scaffold11343	Glyma06g01230.1	mRNA	11558	12345	26.11	-	Tetratricopeptide repeat (TPR)-like superfamily protein
scaffold11343	AT3G21000.1	mRNA	29557	29811	20.94	-
scaffold11346	Glyma06g20990.1	mRNA	45486	46555	78.8	-	NDH dependent flow 6
scaffold11346	Glyma17g12430.1	mRNA	3234	3362	33.33	-	Ribosomal protein L7Ae/L30e/S12e/Gadd45 family protein
scaffold11346	Glyma02g48210.1	mRNA	7532	7686	9.29	+	FAR1-related sequence 9
scaffold11347	Glyma01g13910.1	mRNA	13153	14494	57.7	+	cysteine-rich RLK (RECEPTOR-like protein kinase) 8
scaffold11347	Glyma14g24830.1	mRNA	6885	7220	33.94	-
scaffold11353	Glyma02g03270.1	mRNA	4266	5044	47.28	-	cysteine-rich RLK (RECEPTOR-like protein kinase) 8
scaffold11353	Glyma16g22900.1	mRNA	3917	3994	7.18	-	Protein of unknown function (DUF295)
scaffold11356	AT5G37780.3	mRNA	1833	3964	99.43	+
scaffold11356	Glyma11g15110.1	mRNA	24665	25592	95.94	-
scaffold11356	Glyma13g10100.1	mRNA	15417	16088	56.85	+
scaffold11356	Glyma07g20870.1	mRNA	22123	22346	39.47	+
scaffold11356	Glyma17g20420.1	mRNA	26216	26491	37.6	-	RNA-directed DNA polymerase (reverse transcriptase)-related family protein
scaffold11356	Glyma15g40180.1	mRNA	12114	12338	26.13	+	nicotianamine synthase 1
scaffold11356	Glyma04g31730.1	mRNA	25536	25658	16.73	-
scaffold11358	Glyma16g28430.1	mRNA	3954	6357	48.62	+	DNA/RNA polymerases superfamily protein
scaffold11358	ATMG00750.1	mRNA	16355	16507	42.5	+
scaffold11360	Glyma07g22540.1	mRNA	7520	8245	59.63	+
scaffold11362	Glyma14g17420.1	mRNA	2322	3605	26.78	+	cysteine-rich RLK (RECEPTOR-like protein kinase) 8
scaffold11364	Glyma06g01230.1	mRNA	1401	2985	40.18	-	Tetratricopeptide repeat (TPR)-like superfamily protein
scaffold11374	Glyma05g05350.1	mRNA	9024	9597	96.46	-
scaffold11377	Glyma11g21540.1	mRNA	10222	15853	99.76	+	NagB/RpiA/CoA transferase-like superfamily protein
scaffold11378	ATMG00750.1	mRNA	1614	1781	46.67	-
scaffold11379	Glyma18g33480.1	mRNA	2614	5319	51.31	+	DNA/RNA polymerases superfamily protein
scaffold11382	Glyma18g37360.1	mRNA	13449	13864	11.68	+
scaffold11383	Glyma1309s00200.1	mRNA	12413	13134	90.26	-	zinc knuckle (CCHC-type) family protein
scaffold11383	Glyma10g12900.1	mRNA	9740	10263	42.27	-	zinc knuckle (CCHC-type) family protein
scaffold11383	Glyma14g27660.1	mRNA	32550	33062	39.69	-	DNA/RNA polymerases superfamily protein
scaffold11383	Glyma05g21210.1	mRNA	28288	28811	30.51	-
scaffold11383	Glyma15g23610.1	mRNA	37605	37736	20.18	-	K-box region and MADS-box transcription factor family protein
scaffold11383	Glyma17g31180.1	mRNA	8411	8587	10.28	-
scaffold11395	AT2G38170.2	mRNA	15091	17710	90.33	+
scaffold114	Glyma07g08890.1	mRNA	2014	4719	65.04	+	AGAMOUS-like 6
scaffold114	Glyma02g37220.1	mRNA	12781	13885	35.3	+
scaffold114	AT2G45660.1	mRNA	33920	34228	29.3	-
scaffold114	Glyma05g21590.1	mRNA	24990	25519	22.43	-	Tetratricopeptide repeat (TPR)-like superfamily protein
scaffold114	Glyma06g40940.1	mRNA	11133	11735	20.2	+	receptor kinase 2
scaffold114	AT3G29765.1	mRNA	23802	23981	11.17	-
scaffold11402	Glyma14g40510.1	mRNA	5108	13877	99.91	+	5\'-3\' exoribonuclease 3
scaffold11402	Glyma14g40490.1	mRNA	15821	17774	97.47	-	DnaJ/Hsp40 cysteine-rich domain superfamily protein
scaffold11402	Glyma14g40470.1	mRNA	22213	23612	95.76	+	"Abscisic acid-responsive (TB2/DP1, HVA22) family protein"
scaffold11403	Glyma09g26090.1	mRNA	1782	4306	39.77	-	cysteine-rich RLK (RECEPTOR-like protein kinase) 8
scaffold11403	Glyma07g22540.1	mRNA	15543	15692	13.19	-
scaffold11404	AT4G39610.1	mRNA	10046	11486	99.62	-
scaffold11404	Glyma06g15100.1	mRNA	6822	8401	94.58	+
scaffold11404	AT5G53670.1	mRNA	3036	3410	52.24	-
scaffold11406	Glyma08g10320.1	mRNA	6385	6584	9.09	+	BED zinc finger ;hAT family dimerisation domain
scaffold11407	AT2G25150.1	mRNA	506	3991	89.18	+
scaffold11407	Glyma19g02820.1	mRNA	9032	10964	57.81	-
scaffold11407	Glyma02g16780.1	mRNA	14234	14591	31.58	+
scaffold11408	Glyma05g15750.1	mRNA	9947	21968	99.72	+	P-loop containing nucleoside triphosphate hydrolases superfamily protein
scaffold11408	Glyma16g29150.1	mRNA	26682	27074	13.37	-	disease resistance family protein / LRR family protein
scaffold11408	Glyma03g01970.1	mRNA	30026	30088	4.27	+
scaffold1141	Glyma18g20600.1	mRNA	8974	10546	25.63	+	"Pyruvate phosphate dikinase, PEP/pyruvate binding domain"
scaffold11411	AT5G64330.1	mRNA	10806	12657	74.83	+
scaffold11419	Glyma20g36530.1	mRNA	8395	16813	99.44	-	Calcium-binding EF-hand family protein
scaffold11419	Glyma19g43780.1	mRNA	18537	18745	18.9	+	Pentatricopeptide repeat (PPR-like) superfamily protein
scaffold11419	AT2G26700.1	mRNA	4005	4265	17.49	-
scaffold11424	Glyma08g30350.1	mRNA	7824	8081	9.89	-
scaffold11426	ATMG00300.1	mRNA	6604	6864	62.33	-
scaffold11426	Glyma01g07740.1	mRNA	7322	7807	47.76	-
scaffold11431	Glyma04g32860.1	mRNA	567	4750	91.14	-	DNA/RNA polymerases superfamily protein
scaffold11431	Glyma15g23610.1	mRNA	9782	9991	33.03	-	K-box region and MADS-box transcription factor family protein
scaffold1144	Glyma14g38970.1	mRNA	10237	12393	99.52	-	Uncharacterised protein family (UPF0497)
scaffold1144	Glyma12g18250.1	mRNA	5879	6217	11.95	-	phosphoesterase
scaffold11440	Glyma12g13440.1	mRNA	6268	7717	52.42	-
scaffold11441	Glyma05g22090.1	mRNA	4014	5348	20.81	-
scaffold11443	Glyma08g07670.2	mRNA	39429	42733	99.66	+	tobamovirus multiplication 1
scaffold11443	Glyma02g02820.1	mRNA	55215	61905	97.62	-	Actin cross-linking protein
scaffold11443	Glyma14g35350.1	mRNA	1801	2622	88.01	-	EXORDIUM like 2
scaffold11443	Glyma08g07700.1	mRNA	49738	50491	61.38	+	alternative oxidase 2
scaffold11443	Glyma10g10160.1	mRNA	15275	18351	47.76	+	embryo defective 2016
scaffold11443	Glyma02g10680.1	mRNA	70695	71060	32.89	-	catalytics;hydrolases
scaffold11443	Glyma08g32320.1	mRNA	9302	11289	15.99	-	DNA/RNA polymerases superfamily protein
scaffold11443	Glyma10g40600.1	mRNA	52258	52434	14.43	-	pumilio 9
scaffold11443	Glyma11g13250.1	mRNA	29288	29419	5.44	+	cysteine-rich RLK (RECEPTOR-like protein kinase) 8
scaffold11445	AT5G60870.1	mRNA	6953	13977	99.33	+
scaffold11445	Glyma13g45010.1	mRNA	12853	13011	21.15	-	RING/FYVE/PHD zinc finger superfamily protein
scaffold11445	Glyma01g24090.1	mRNA	1548	2729	18.56	-	cysteine-rich RLK (RECEPTOR-like protein kinase) 8
scaffold11449	Glyma04g41310.1	mRNA	8451	11720	99.7	-	ABL interactor-like protein 2
scaffold11449	Glyma17g29540.1	mRNA	5551	6159	52.22	+
scaffold1145	Glyma10g22170.1	mRNA	4920	6325	23.03	-	cysteine-rich RLK (RECEPTOR-like protein kinase) 8
scaffold11451	Glyma01g29320.1	mRNA	16251	17764	44.75	-	cysteine-rich RLK (RECEPTOR-like protein kinase) 8
scaffold11451	Glyma18g20600.1	mRNA	39327	39875	9.16	-	"Pyruvate phosphate dikinase, PEP/pyruvate binding domain"
scaffold11454	Glyma20g04510.1	mRNA	6756	7881	80.69	+	myb domain protein 105
scaffold11454	Glyma16g02350.1	mRNA	3215	3313	28.21	+	SAUR-like auxin-responsive protein family
scaffold11455	ATMG00760.1	mRNA	337	501	49.09	+
scaffold11456	Glyma14g35130.1	mRNA	21558	21728	19.86	+	PIF1 helicase
scaffold11458	AT4G35320.1	mRNA	5666	5767	24.32	-
scaffold1146	Glyma01g20430.1	mRNA	3176	3946	24.88	+	cysteine-rich RLK (RECEPTOR-like protein kinase) 8
scaffold11460	Glyma09g22800.1	mRNA	5548	8529	21.28	-	"Polynucleotidyl transferase, ribonuclease H-like superfamily protein"
scaffold11463	Glyma03g21660.1	mRNA	1092	8380	87.99	-	DNA/RNA polymerases superfamily protein
scaffold11463	Glyma20g17070.1	mRNA	14014	14130	10.13	+
scaffold11466	Glyma13g38500.1	mRNA	6456	6988	21.32	+	Galactosyltransferase family protein
scaffold1147	Glyma03g24720.1	mRNA	6579	20398	61.2	+
scaffold1147	Glyma16g15590.1	mRNA	25505	26063	39.53	+
scaffold11473	Glyma18g52810.1	mRNA	4759	5257	60	-	Nucleotide-diphospho-sugar transferases superfamily protein
scaffold11473	AT5G53670.1	mRNA	25040	25267	32.24	+
scaffold11473	Glyma20g21450.1	mRNA	9804	10178	14.82	-
scaffold11474	AT3G05725.1	mRNA	619	750	35.2	-
scaffold1148	Glyma13g19350.1	mRNA	1045	3723	86.23	+
scaffold11482	Glyma20g35270.1	mRNA	240	675	50.81	-	indole-3-acetic acid inducible 14
scaffold11484	Glyma12g22340.1	mRNA	9744	13260	99.6	-	proteasome alpha subunit A1
scaffold11484	Glyma12g22360.1	mRNA	3901	8633	96.41	+	ARF-GAP domain 5
scaffold11484	Glyma13g14390.1	mRNA	574	1751	88.01	+	PIF1 helicase
scaffold11484	Glyma02g03270.1	mRNA	23978	26857	64.67	-	cysteine-rich RLK (RECEPTOR-like protein kinase) 8
scaffold11485	Glyma08g10870.2	mRNA	21545	30306	99.91	+	glucosidase 1
scaffold11485	Glyma02g26470.1	mRNA	1727	2235	99.45	+
scaffold11486	Glyma03g32900.1	mRNA	9592	11467	76.92	+	cation/H+ exchanger 20
scaffold11486	AT4G35820.1	mRNA	2133	2306	21.61	+
scaffold11488	Glyma18g01110.1	mRNA	8524	9241	87.91	-	Ribosomal protein L22p/L17e family protein
scaffold11488	Glyma15g33010.1	mRNA	14167	16091	59.98	+	DNA/RNA polymerases superfamily protein
scaffold11488	Glyma15g26820.1	mRNA	30653	33456	59.85	+	cysteine-rich RLK (RECEPTOR-like protein kinase) 8
scaffold11488	Glyma17g37140.1	mRNA	34792	34941	14.71	+
scaffold11490	Glyma01g41280.1	mRNA	1688	2875	47.6	+	cysteine-rich RLK (RECEPTOR-like protein kinase) 8
scaffold11490	Glyma09g04010.1	mRNA	5747	6160	18.83	+
scaffold11490	AT5G20635.1	mRNA	4704	4841	18.65	+
scaffold11493	Glyma09g06490.1	mRNA	273	524	98.82	-	ribosomal protein S12C
scaffold11493	Glyma02g38610.1	mRNA	1198	1369	90.62	-
scaffold11493	Glyma02g38600.1	mRNA	1142	2053	72.56	+	DNA-directed RNA polymerase family protein
scaffold11493	Glyma18g47910.1	mRNA	27439	31853	53.98	+	LUC7 related protein
scaffold11494	Glyma09g08670.1	mRNA	3442	3669	22.75	-	RING/U-box superfamily protein
scaffold11495	Glyma02g26470.1	mRNA	32674	33215	98.9	-
scaffold11495	Glyma16g09250.1	mRNA	2364	6703	95.21	-	cysteine-rich RLK (RECEPTOR-like protein kinase) 8
scaffold11495	Glyma17g04370.1	mRNA	14952	15029	41.27	-
scaffold11495	AT2G02650.1	mRNA	8294	8668	34.43	-
scaffold11495	Glyma09g11620.1	mRNA	11669	11815	15.19	-
scaffold11499	Glyma03g10410.1	mRNA	6698	7003	15.12	+	"Aminotransferase-like, plant mobile domain family protein"
scaffold115	Glyma01g23240.1	mRNA	11677	13841	31.69	-
scaffold1150	Glyma10g26980.1	mRNA	7081	7263	22.76	+
scaffold1150	Glyma09g16030.1	mRNA	1591	1686	22.07	-
scaffold11500	AT4G15020.2	mRNA	923	2468	62.55	-
scaffold11501	Glyma0022s00440.1	mRNA	1904	2245	29.89	+
scaffold11501	Glyma01g24090.1	mRNA	8528	10606	28.05	+	cysteine-rich RLK (RECEPTOR-like protein kinase) 8
scaffold11505	Glyma09g09970.1	mRNA	6819	8264	24.38	-	Transcription factor jumonji (jmj) family protein / zinc finger (C5HC2 type) family protein
scaffold11508	Glyma01g07390.1	mRNA	6359	8850	91.91	-	ABI five binding protein 3
scaffold11508	AT1G74220.1	mRNA	2591	2701	11.99	+
scaffold11512	Glyma06g40570.1	mRNA	4469	8461	61.38	-	DNA/RNA polymerases superfamily protein
scaffold11513	Glyma11g09730.3	mRNA	11407	11550	45.28	+	NADH-ubiquinone oxidoreductase-related
scaffold11516	AT1G26440.3	mRNA	5413	8055	77.78	-
scaffold11517	Glyma07g19820.1	mRNA	2266	3018	42.11	-	hydrolases;protein serine/threonine phosphatases
scaffold11517	Glyma01g00830.1	mRNA	4203	4805	29.81	-	MuDR family transposase
scaffold11517	Glyma18g37360.1	mRNA	8204	8728	18.92	-
scaffold11519	Glyma03g01690.1	mRNA	2947	3378	27	-	P-loop containing nucleoside triphosphate hydrolases superfamily protein
scaffold11522	Glyma01g23240.1	mRNA	11409	11633	5.44	-
scaffold11526	Glyma20g21590.1	mRNA	8067	8692	31.97	-	MuDR family transposase
scaffold11527	Glyma16g27680.1	mRNA	15277	17629	99.2	+	RH39
scaffold11527	Glyma02g08550.1	mRNA	1302	8365	96.7	-	RH39
scaffold1153	AT1G55915.1	mRNA	3828	6636	99.75	-
scaffold11530	Glyma06g00210.1	mRNA	12335	12821	82.32	-
scaffold11530	AT3G05680.1	mRNA	9287	27213	63.11	+
scaffold11533	Glyma08g27190.1	mRNA	2139	6724	99.38	+
scaffold11533	Glyma19g03690.1	mRNA	23949	24944	98.51	+	chlororespiratory reduction 7
scaffold11533	Glyma06g43550.3	mRNA	27108	27227	97.56	-	Ribosomal protein S7p/S5e family protein
scaffold11533	Glyma13g06200.1	mRNA	21828	22439	86.67	-
scaffold11533	Glyma07g18520.1	mRNA	7554	9169	48.96	+	cysteine-rich RLK (RECEPTOR-like protein kinase) 8
scaffold11533	Glyma06g22240.1	mRNA	13580	13888	29.25	-	"TEOSINTE BRANCHED 1, cycloidea and PCF transcription factor 5"
scaffold11536	Glyma12g27360.1	mRNA	4665	4712	13.22	-
scaffold11537	Glyma14g17420.1	mRNA	5019	6322	27.33	+	cysteine-rich RLK (RECEPTOR-like protein kinase) 8
scaffold11543	Glyma16g28430.1	mRNA	20185	24005	81.98	+	DNA/RNA polymerases superfamily protein
scaffold11546	Glyma01g22680.1	mRNA	1675	6066	94.93	-	decapping 5
scaffold11548	Glyma10g04970.1	mRNA	6523	8203	71.15	+	DNA/RNA polymerases superfamily protein
scaffold11548	AT3G29750.1	mRNA	5686	6015	26.54	+
scaffold11549	Glyma18g44250.1	mRNA	16641	22346	98.79	-	PYRIMIDINE 4
scaffold11549	ATMG00300.1	mRNA	9983	10318	76.03	+
scaffold11549	Glyma16g09250.1	mRNA	24260	27322	68.51	-	cysteine-rich RLK (RECEPTOR-like protein kinase) 8
scaffold11550	Glyma06g19130.1	mRNA	3051	5446	18.3	+	DNAse I-like superfamily protein
scaffold11551	Glyma04g42330.1	mRNA	8138	8326	77.33	-
scaffold11552	Glyma05g22570.1	mRNA	2527	4347	45.16	-	DNA/RNA polymerases superfamily protein
scaffold11552	AT3G12203.1	mRNA	7595	8018	32.88	+
scaffold11555	Glyma08g02270.1	mRNA	2108	7330	87.72	+	CAAX amino terminal protease family protein
scaffold1156	Glyma13g11970.1	mRNA	14176	14704	99.05	-
scaffold1156	Glyma13g12080.1	mRNA	21185	21566	98.92	-
scaffold1156	Glyma13g11810.1	mRNA	13679	22456	60.51	+
scaffold1156	Glyma15g32300.1	mRNA	16505	16828	21.32	-	thioredoxin domain-containing protein 9 homolog
scaffold1156	Glyma12g19490.1	mRNA	915	1205	20.55	+
scaffold1156	Glyma10g15120.1	mRNA	18316	18600	14.55	-
scaffold11560	Glyma02g07830.1	mRNA	14142	23008	99.54	+	transcription regulator NOT2/NOT3/NOT5 family protein
scaffold11561	Glyma14g17420.1	mRNA	11970	13284	27.47	+	cysteine-rich RLK (RECEPTOR-like protein kinase) 8
scaffold11561	Glyma07g13760.1	mRNA	5412	5981	19.08	+	cysteine-rich RLK (RECEPTOR-like protein kinase) 8
scaffold11562	Glyma14g14550.1	mRNA	910	1155	23.16	+
scaffold11567	Glyma11g15110.1	mRNA	8518	8867	58.88	+
scaffold11567	Glyma13g43100.1	mRNA	6901	8161	22.84	-	ARM repeat superfamily protein
scaffold11569	Glyma06g00210.1	mRNA	8870	9295	75.25	+
scaffold11569	AT5G43970.1	mRNA	8195	8332	46	-
scaffold11571	ATMG00240.1	mRNA	5182	5418	70.54	-
scaffold11572	Glyma17g37140.1	mRNA	7114	7566	40	+
scaffold11574	Glyma06g18340.1	mRNA	2399	10132	99.85	-	"Peptidase C78, ubiquitin fold modifier-specific peptidase 1/ 2"
scaffold11574	Glyma04g33970.1	mRNA	11385	14967	80.64	-	DNA/RNA polymerases superfamily protein
scaffold11577	AT5G58787.1	mRNA	11176	11238	8.64	+
scaffold11579	Glyma13g21780.1	mRNA	3658	7431	80.68	-	cysteine-rich RLK (RECEPTOR-like protein kinase) 8
scaffold11581	Glyma17g07490.1	mRNA	23890	27179	94.18	-
scaffold11581	AT5G57690.1	mRNA	10861	17002	92.62	-
scaffold11581	Glyma17g07460.1	mRNA	5746	5956	47.19	-	Small nuclear ribonucleoprotein family protein
scaffold11588	Glyma14g17420.1	mRNA	5108	7155	44.18	+	cysteine-rich RLK (RECEPTOR-like protein kinase) 8
scaffold11590	Glyma17g35690.1	mRNA	13228	14856	99.65	-	VIER F-box proteine 1
scaffold11590	AT1G16700.1	mRNA	2944	5645	79.82	+
scaffold11590	AT4G38930.2	mRNA	8492	10133	65.51	+
scaffold11593	Glyma06g19030.1	mRNA	13809	14188	37.24	-	embryo defective 2759
scaffold11593	Glyma11g33080.1	mRNA	16286	17442	19.81	-	serine carboxypeptidase-like 31
scaffold11597	Glyma09g26090.1	mRNA	29887	32364	38.85	-	cysteine-rich RLK (RECEPTOR-like protein kinase) 8
scaffold11597	Glyma07g22540.1	mRNA	19064	19261	17.41	+
scaffold1160	Glyma06g35650.1	mRNA	1210	4912	99.37	-	cysteine-rich RLK (RECEPTOR-like protein kinase) 8
scaffold1160	Glyma12g13440.1	mRNA	10826	12780	92.38	+
scaffold11600	Glyma08g00350.1	mRNA	6772	7799	35.89	-
scaffold11600	Glyma01g31530.1	mRNA	14467	14643	15.09	+
scaffold11600	Glyma0025s00200.1	mRNA	27249	27419	13.44	+
scaffold11606	Glyma01g13910.1	mRNA	13889	14844	54.41	-	cysteine-rich RLK (RECEPTOR-like protein kinase) 8
scaffold11606	Glyma06g06790.1	mRNA	10499	10609	29.84	+	Ribosomal protein L39 family protein
scaffold11606	Glyma12g18250.1	mRNA	16169	16441	9.51	-	phosphoesterase
scaffold11609	Glyma06g40570.1	mRNA	20871	24039	55.94	-	DNA/RNA polymerases superfamily protein
scaffold11609	Glyma14g01400.1	mRNA	552	1232	15.01	-	DNA/RNA polymerases superfamily protein
scaffold11610	Glyma03g02020.3	mRNA	26465	26929	60.96	-	Ribonuclease H-like superfamily protein
scaffold11610	Glyma17g16090.1	mRNA	17577	18230	55.05	+
scaffold11610	ATMG00750.1	mRNA	21777	21944	46.67	+
scaffold11610	Glyma01g07740.1	mRNA	22649	22822	17.31	-
scaffold11610	AT4G29090.1	mRNA	36352	36582	13.19	-
scaffold11615	Glyma11g37400.1	mRNA	6873	7040	98.25	+
scaffold11615	Glyma08g10700.1	mRNA	5065	5910	88.33	+	"Restriction endonuclease, type II-like superfamily protein"
scaffold11618	Glyma07g33450.1	mRNA	8870	10687	99.83	-	Tetratricopeptide repeat (TPR)-like superfamily protein
scaffold11618	Glyma02g14980.1	mRNA	5103	7163	99.78	+	Leucine-rich repeat (LRR) family protein
scaffold11618	AT4G34410.1	mRNA	1705	2184	67.66	+
scaffold11623	Glyma04g31730.1	mRNA	1440	1655	29.39	+
scaffold11626	Glyma1309s00200.1	mRNA	4889	5574	86.89	-	zinc knuckle (CCHC-type) family protein
scaffold11627	AT5G56460.1	mRNA	5960	6762	36.43	-
scaffold11633	Glyma05g23600.1	mRNA	1485	3407	38.47	-	Plant transposase (Ptta/En/Spm family)
scaffold11635	Glyma0023s00200.1	mRNA	2425	6634	84.2	+	DNA/RNA polymerases superfamily protein
scaffold11636	AT3G01410.2	mRNA	1176	1544	42.37	+
scaffold11637	Glyma07g34840.1	mRNA	434	2311	40.12	-	cysteine-rich RLK (RECEPTOR-like protein kinase) 8
scaffold11638	Glyma14g01750.1	mRNA	2446	2859	95.33	-
scaffold11638	Glyma20g10020.1	mRNA	22353	25363	66.91	-	"Polynucleotidyl transferase, ribonuclease H-like superfamily protein"
scaffold11638	Glyma07g13760.1	mRNA	4864	6244	43.17	+	cysteine-rich RLK (RECEPTOR-like protein kinase) 8
scaffold11638	Glyma06g46230.2	mRNA	8343	8513	19.86	-	Galactosyltransferase family protein
scaffold11640	Glyma17g33290.1	mRNA	2620	2924	16.35	+
scaffold11640	Glyma10g06330.1	mRNA	5658	5896	13.42	-	TTF-type zinc finger protein with HAT dimerisation domain
scaffold11642	Glyma15g26100.1	mRNA	2292	2618	31.79	+	zinc ion binding;nucleic acid binding
scaffold11642	Glyma18g18890.1	mRNA	8748	8961	21.07	+	zinc ion binding;nucleic acid binding
scaffold11642	AT3G24255.1	mRNA	5400	5762	16.2	+
scaffold11644	AT1G14380.3	mRNA	9697	12399	81.95	+
scaffold11644	Glyma15g23610.1	mRNA	4126	4347	34.86	-	K-box region and MADS-box transcription factor family protein
scaffold11644	AT3G20980.1	mRNA	3227	3493	22.91	-
scaffold11644	Glyma07g25400.1	mRNA	15912	16355	20.93	+
scaffold11646	Glyma17g32400.1	mRNA	1361	2701	31.19	+
scaffold11647	AT4G15020.2	mRNA	1060	1528	20.03	-
scaffold11648	Glyma01g34900.1	mRNA	1353	5121	99.88	+	cysteine-rich RLK (RECEPTOR-like protein kinase) 8
scaffold11648	Glyma06g41410.1	mRNA	11825	15641	83.19	-	DNA/RNA polymerases superfamily protein
scaffold11648	Glyma1309s00200.1	mRNA	19483	20115	83.15	+	zinc knuckle (CCHC-type) family protein
scaffold11648	Glyma17g18690.1	mRNA	17441	17836	36.32	+	SEC-C motif-containing protein / OTU-like cysteine protease family protein
scaffold11648	AT1G79740.1	mRNA	8581	8850	15.03	+
scaffold11648	Glyma16g22900.1	mRNA	20682	20777	8.84	+	Protein of unknown function (DUF295)
scaffold1165	AT1G78815.1	mRNA	5057	5590	93.88	-
scaffold1165	AT3G09510.1	mRNA	8171	8278	7.42	+
scaffold11651	AT5G08460.1	mRNA	7411	8992	93.78	+
scaffold11651	Glyma03g13310.1	mRNA	2	2644	41.64	-	DNA/RNA polymerases superfamily protein
scaffold11654	Glyma09g22800.1	mRNA	2368	8052	37.99	-	"Polynucleotidyl transferase, ribonuclease H-like superfamily protein"
scaffold11654	Glyma15g38460.1	mRNA	14522	14962	11.7	+
scaffold11655	Glyma19g05970.1	mRNA	18365	19591	31.49	+	PIF1 helicase
scaffold11655	Glyma17g32400.1	mRNA	4187	5278	25.41	+
scaffold11668	Glyma15g19970.1	mRNA	4936	7285	99.61	-	chaperonin 20
scaffold1167	AT4G29090.1	mRNA	9961	10143	10.59	+
scaffold1167	Glyma17g31180.1	mRNA	2731	2907	10.28	-
scaffold11671	AT1G67430.1	mRNA	3463	3957	98.3	+
scaffold11672	Glyma02g36320.1	mRNA	2587	6280	79.78	-	DNA/RNA polymerases superfamily protein
scaffold11672	Glyma07g27820.1	mRNA	962	1186	28.51	-	zinc finger protein 4
scaffold11676	Glyma15g21480.1	mRNA	2213	4652	45.45	-	phosphatidylinositol-4-phosphate 5-kinase 1
scaffold11681	Glyma15g09700.1	mRNA	33678	38027	97.12	-	serine carboxypeptidase-like 19
scaffold11681	Glyma08g26190.1	mRNA	22837	26736	97.09	-	cysteine-rich RLK (RECEPTOR-like protein kinase) 8
scaffold11681	Glyma1309s00200.1	mRNA	21468	22158	89.14	+	zinc knuckle (CCHC-type) family protein
scaffold11681	Glyma13g29330.1	mRNA	31622	31828	85.19	+	Ribosomal L38e protein family
scaffold11681	AT5G20730.3	mRNA	9578	12985	49.26	+
scaffold11681	Glyma01g31810.1	mRNA	44361	44525	18.3	-	Transcriptional coactivator/pterin dehydratase
scaffold11681	Glyma17g33290.1	mRNA	42241	42489	13.3	-
scaffold11686	Glyma07g18910.1	mRNA	11475	13032	39.76	-
scaffold11689	Glyma04g37450.1	mRNA	6243	6461	79.38	+
scaffold11689	Glyma11g21010.1	mRNA	287	731	70.53	-	Disease resistance-responsive (dirigent-like protein) family protein
scaffold11693	Glyma02g13820.1	mRNA	5393	9980	79.46	+	Pectin lyase-like superfamily protein
scaffold11693	ATMG00710.1	mRNA	13953	14210	68.6	+
scaffold11693	ATCG00720.1	mRNA	13522	13767	37.96	+
scaffold11695	Glyma01g24090.1	mRNA	3838	13256	37.5	+	cysteine-rich RLK (RECEPTOR-like protein kinase) 8
scaffold11699	Glyma18g47840.1	mRNA	791	7325	89.91	+	Eukaryotic aspartyl protease family protein
scaffold117	AT5G07830.1	mRNA	17424	22237	99.82	+
scaffold117	Glyma15g21480.1	mRNA	11726	13793	36.63	+	phosphatidylinositol-4-phosphate 5-kinase 1
scaffold11702	AT1G77640.1	mRNA	21782	22417	99.18	-
scaffold11702	Glyma04g43090.1	mRNA	9697	11753	98.55	+	GRAS family transcription factor
scaffold11702	Glyma16g16070.1	mRNA	26328	30139	95.18	-	DNA/RNA polymerases superfamily protein
scaffold11702	Glyma03g21660.1	mRNA	281	1324	52.09	-	DNA/RNA polymerases superfamily protein
scaffold11703	AT5G48050.1	mRNA	6391	6789	35.41	-
scaffold11703	Glyma10g40480.1	mRNA	9433	9579	19.68	+	Peroxisomal membrane 22 kDa (Mpv17/PMP22) family protein
scaffold11714	Glyma12g13440.1	mRNA	1028	2132	94.24	-
scaffold11714	Glyma19g05970.1	mRNA	7602	8912	30.89	-	PIF1 helicase
scaffold11716	Glyma14g18800.1	mRNA	5832	6098	31.79	-	DNA/RNA polymerases superfamily protein
scaffold1172	Glyma0023s00200.1	mRNA	5970	10209	82.57	+	DNA/RNA polymerases superfamily protein
scaffold1172	Glyma17g09840.1	mRNA	23547	23741	28.63	-	Nodulin MtN3 family protein
scaffold1172	Glyma13g09140.1	mRNA	15987	16181	26.1	-	Nodulin MtN3 family protein
scaffold1172	Glyma14g27610.1	mRNA	19721	19914	26	-	Nodulin MtN3 family protein
scaffold1172	Glyma06g12740.1	mRNA	36069	36262	25.1	-	Nodulin MtN3 family protein
scaffold1172	AT5G53190.1	mRNA	4457	4648	24.24	-
scaffold1172	Glyma17g16090.1	mRNA	33080	33250	14.39	-
scaffold11720	Glyma15g32300.1	mRNA	17607	18083	33.69	-	thioredoxin domain-containing protein 9 homolog
scaffold11720	Glyma18g53540.1	mRNA	13843	15224	20.7	-	HEAT repeat-containing protein
scaffold11720	Glyma06g22390.1	mRNA	13025	13195	13.17	-	P-loop containing nucleoside triphosphate hydrolases superfamily protein
scaffold11726	Glyma05g18850.1	mRNA	987	4211	57.53	-	GAG/POL/ENV polyprotein
scaffold11726	Glyma10g10160.1	mRNA	7162	10294	48.96	-	embryo defective 2016
scaffold11728	Glyma04g35540.1	mRNA	741	823	11.24	-	ataxia-telangiectasia mutated
scaffold1173	Glyma15g38390.1	mRNA	13358	16173	49.6	+	Eukaryotic aspartyl protease family protein
scaffold11731	Glyma09g26090.1	mRNA	8842	29015	46.87	+	cysteine-rich RLK (RECEPTOR-like protein kinase) 8
scaffold11738	Glyma19g30220.1	mRNA	19397	22339	97.07	-	myb-like HTH transcriptional regulator family protein
scaffold11739	Glyma12g13440.1	mRNA	15673	16948	79.55	-
scaffold11739	Glyma19g26530.1	mRNA	5422	5541	18.1	-	glutathione S-transferase THETA 2
scaffold11739	Glyma06g37470.1	mRNA	15304	15381	5.68	+	Ku80 family protein
scaffold1174	Glyma20g21590.1	mRNA	575	1961	64.07	-	MuDR family transposase
scaffold1174	AT1G43760.1	mRNA	5972	7080	59.33	+
scaffold1174	Glyma04g31730.1	mRNA	9041	9259	29.8	+
scaffold1174	Glyma01g38140.1	mRNA	4360	4668	27.99	+	zinc ion binding;nucleic acid binding
scaffold1174	AT3G24255.1	mRNA	7732	7989	11.51	+
scaffold11740	Glyma13g40990.2	mRNA	16070	20227	99.4	+	ubiquitin carrier protein 7
scaffold11740	Glyma12g06970.1	mRNA	21560	22295	99.29	-	dessication-induced 1VOC superfamily protein
scaffold11740	Glyma12g06890.1	mRNA	3712	4898	99.07	-	WUSCHEL related homeobox 2
scaffold11740	Glyma18g52470.1	mRNA	11499	14004	85.94	-	heat shock protein 70
scaffold11744	Glyma01g13910.1	mRNA	8234	9160	33.68	-	cysteine-rich RLK (RECEPTOR-like protein kinase) 8
scaffold11744	Glyma19g27810.1	mRNA	8165	8965	26.94	-	cysteine-rich RLK (RECEPTOR-like protein kinase) 8
scaffold11745	Glyma17g31180.1	mRNA	10421	10522	5.92	-
scaffold11747	Glyma16g16070.1	mRNA	6876	10794	95.94	+	DNA/RNA polymerases superfamily protein
scaffold11747	Glyma20g36500.1	mRNA	12592	12873	52.51	+	zinc ion binding;nucleic acid binding
scaffold11747	Glyma15g09710.1	mRNA	1435	1723	49.85	+	Metallo-hydrolase/oxidoreductase superfamily protein
scaffold11748	Glyma08g37710.1	mRNA	4019	4563	24.94	-	cysteine-rich RLK (RECEPTOR-like protein kinase) 8
scaffold11751	Glyma10g32000.1	mRNA	6276	6860	99.49	-	HSP20-like chaperones superfamily protein
scaffold11751	Glyma09g28290.1	mRNA	2864	5191	94.22	+	DNAJ heat shock N-terminal domain-containing protein
scaffold11751	AT3G21000.1	mRNA	8907	9162	20.94	-
scaffold11753	Glyma20g21000.1	mRNA	727	1282	64.41	-	PIF1 helicase
scaffold11754	Glyma18g47770.1	mRNA	18561	20764	64.24	+	isopentenyl pyrophosphate:dimethylallyl pyrophosphate isomerase 2
scaffold11755	AT2G22610.1	mRNA	1126	6878	92.05	-
scaffold11756	Glyma10g32530.1	mRNA	1610	9146	99.91	-
scaffold11756	Glyma06g48160.1	mRNA	14218	14541	54.4	-	Ribonuclease H-like superfamily protein
scaffold11757	Glyma12g13440.1	mRNA	18446	19590	98.51	+
scaffold11757	Glyma15g17820.1	mRNA	13567	14766	64.29	+	Gag-Pol-related retrotransposon family protein
scaffold11757	Glyma07g14970.1	mRNA	6753	6887	20.45	-
scaffold11757	Glyma08g32320.1	mRNA	2773	4932	17.13	-	DNA/RNA polymerases superfamily protein
scaffold11758	Glyma15g16520.2	mRNA	537	662	39.09	+
scaffold11758	AT1G72210.1	mRNA	9624	9772	15.58	-
scaffold11760	Glyma14g01100.1	mRNA	2136	3169	17.17	+	HEAT SHOCK PROTEIN 89.1
scaffold11762	Glyma13g42310.1	mRNA	10211	16188	99.88	-	lipoxygenase 1
scaffold11767	AT1G68410.2	mRNA	16029	18973	99.54	-
scaffold11767	AT5G16200.1	mRNA	24407	24670	64.63	-
scaffold11767	Glyma20g25200.1	mRNA	1354	4717	41.1	+	Metallo-hydrolase/oxidoreductase superfamily protein
scaffold11767	Glyma05g25830.1	mRNA	6357	8701	37.03	-	Leucine-rich receptor-like protein kinase family protein
scaffold11773	Glyma05g38190.1	mRNA	8129	11227	99.1	-	SUMO activating enzyme 1B
scaffold11773	Glyma08g01430.1	mRNA	5408	6355	97.3	+	WRKY DNA-binding protein 75
scaffold11774	Glyma12g13440.1	mRNA	1333	2519	41.26	-
scaffold11775	AT3G26744.4	mRNA	1157	4681	74.55	+
scaffold11781	Glyma10g22090.1	mRNA	568	2826	97.7	+	"cytochrome P450, family 71, subfamily B, polypeptide 12"
scaffold11782	Glyma01g32130.2	mRNA	183	1269	75.18	-
scaffold11782	Glyma15g37660.1	mRNA	4353	4529	17.85	+
scaffold11785	Glyma20g01460.1	mRNA	2207	4698	91.4	+	annexin 5
scaffold11786	Glyma16g29090.1	mRNA	10742	11173	27.8	-
scaffold11788	Glyma08g27890.1	mRNA	7429	8959	14.46	+	DNA/RNA polymerases superfamily protein
scaffold11793	Glyma13g21780.1	mRNA	2141	4486	56.45	-	cysteine-rich RLK (RECEPTOR-like protein kinase) 8
scaffold1180	Glyma06g40570.1	mRNA	4025	6095	34.01	+	DNA/RNA polymerases superfamily protein
scaffold11800	Glyma01g20430.1	mRNA	7711	8502	27.75	-	cysteine-rich RLK (RECEPTOR-like protein kinase) 8
scaffold11801	Glyma07g16820.1	mRNA	2231	2440	14.19	+	MuDR family transposase
scaffold11802	Glyma10g33500.1	mRNA	895	5475	98.98	-
scaffold11804	Glyma13g37680.2	mRNA	13824	15467	45.29	+	Tetratricopeptide repeat (TPR)-like superfamily protein
scaffold11805	Glyma14g16190.1	mRNA	3859	6747	47.89	-	DNAse I-like superfamily protein
scaffold1181	Glyma17g37140.1	mRNA	19290	19781	43.82	+
scaffold1181	AT3G31402.2	mRNA	37593	37796	21.79	-
scaffold11810	Glyma18g13260.1	mRNA	2385	8828	97.15	+	ATP-dependent caseinolytic (Clp) protease/crotonase family protein
scaffold11812	AT1G19260.1	mRNA	8641	9885	54.29	-
scaffold11813	Glyma16g09250.1	mRNA	16953	21452	96.65	-	cysteine-rich RLK (RECEPTOR-like protein kinase) 8
scaffold11813	Glyma15g11640.1	mRNA	713	1403	68.73	+
scaffold11813	Glyma19g30310.1	mRNA	29957	30270	45.06	+	PQ-loop repeat family protein / transmembrane family protein
scaffold11813	AT1G15120.2	mRNA	33083	33855	40.72	-
scaffold11813	Glyma09g01540.1	mRNA	1875	2519	30.37	-	FAR1-related sequence 10
scaffold11813	Glyma10g10160.1	mRNA	11409	11922	7.91	+	embryo defective 2016
scaffold11815	Glyma08g16600.1	mRNA	29760	30290	98.91	+	cell wall / vacuolar inhibitor of fructosidase 2
scaffold11815	Glyma12g10840.1	mRNA	651	963	72.66	+	PIF1 helicase
scaffold11815	Glyma07g16820.1	mRNA	21202	21657	30.93	+	MuDR family transposase
scaffold11815	Glyma04g11830.1	mRNA	25878	26834	22.64	+	Ribonuclease H-like superfamily protein
scaffold11815	Glyma04g26800.1	mRNA	13502	14632	22.62	-	cysteine-rich RLK (RECEPTOR-like protein kinase) 8
scaffold11815	AT1G48120.1	mRNA	22693	23286	14.79	+
scaffold11816	Glyma05g18850.1	mRNA	5558	7703	45.53	+	GAG/POL/ENV polyprotein
scaffold11817	Glyma10g24200.1	mRNA	12122	12544	81.07	+
scaffold11817	AT2G27100.1	mRNA	3912	6439	71.01	+
scaffold11818	Glyma03g21660.1	mRNA	1365	4119	92.6	+	DNA/RNA polymerases superfamily protein
scaffold11818	Glyma09g01540.1	mRNA	10753	11112	18.47	+	FAR1-related sequence 10
scaffold11820	Glyma02g38010.1	mRNA	876	1280	28.17	-	HVA22 homologue A
scaffold11820	Glyma09g30520.1	mRNA	3149	3310	13.74	+
scaffold11822	AT3G11680.1	mRNA	2158	4990	83.03	-
scaffold11822	Glyma15g12790.1	mRNA	7906	8793	20.48	+	C2 calcium/lipid-binding and GRAM domain containing protein
scaffold11825	Glyma14g10290.2	mRNA	15002	18805	99.81	-	FAD/NAD(P)-binding oxidoreductase family protein
scaffold11825	Glyma06g05210.2	mRNA	10552	13059	69.37	+	Chaperone DnaJ-domain superfamily protein
scaffold11825	Glyma15g32290.1	mRNA	506	2796	33.44	+	cysteine-rich RLK (RECEPTOR-like protein kinase) 8
scaffold11827	AT1G21280.1	mRNA	4703	5161	65.13	-
scaffold11827	Glyma03g19060.1	mRNA	9640	9843	33	-	zinc ion binding;nucleic acid binding
scaffold11827	Glyma16g28890.1	mRNA	1133	3307	27.42	-	multidrug resistance-associated protein 14
scaffold11829	Glyma06g05260.1	mRNA	4552	6320	98.6	-	myb domain protein 84
scaffold1183	Glyma01g33560.1	mRNA	21818	22336	81.86	+	Plant invertase/pectin methylesterase inhibitor superfamily protein
scaffold1183	Glyma03g21660.1	mRNA	6588	7484	43.72	+	DNA/RNA polymerases superfamily protein
scaffold1183	Glyma01g16600.1	mRNA	16108	18117	22.14	+	transferases;sulfuric ester hydrolases;catalytics;transferases
scaffold1183	Glyma17g30760.1	mRNA	5139	5219	5.58	+	FAR1-related sequence 5
scaffold11833	Glyma03g18640.1	mRNA	30628	33653	54.31	-
scaffold11833	Glyma02g44210.1	mRNA	18477	18992	17.23	-	Leucine-rich repeat protein kinase family protein
scaffold11837	AT1G34070.1	mRNA	9343	9636	34.95	-
scaffold11838	Glyma13g11970.1	mRNA	5244	5828	99.05	+
scaffold11838	Glyma13g11810.1	mRNA	1956	6354	93.64	-
scaffold11838	Glyma13g12010.1	mRNA	2252	2793	53.47	+
scaffold11838	Glyma05g23600.1	mRNA	10389	12190	36.36	-	Plant transposase (Ptta/En/Spm family)
scaffold11838	Glyma01g20430.1	mRNA	25573	26459	29	-	cysteine-rich RLK (RECEPTOR-like protein kinase) 8
scaffold1184	AT3G50660.1	mRNA	7007	11671	95.72	+
scaffold11841	AT1G32880.1	mRNA	3101	3385	50	+
scaffold1185	AT4G21570.1	mRNA	4111	5517	95.93	-
scaffold1185	AT5G48950.1	mRNA	12165	12646	74.05	-
scaffold1185	Glyma06g39650.1	mRNA	2762	2926	71.25	+
scaffold11850	Glyma16g16070.1	mRNA	1604	5126	86.21	+	DNA/RNA polymerases superfamily protein
scaffold11858	Glyma02g10400.1	mRNA	2084	2323	74.77	-
scaffold1186	Glyma07g29380.1	mRNA	10805	11085	60.39	+	Pectinacetylesterase family protein
scaffold1186	AT1G37113.1	mRNA	9047	9526	39.28	+
scaffold1186	Glyma14g25910.1	mRNA	15556	15981	21.35	-
scaffold1186	Glyma16g28890.1	mRNA	4846	6239	19.75	+	multidrug resistance-associated protein 14
scaffold11863	Glyma15g38390.1	mRNA	1374	2233	29.89	-	Eukaryotic aspartyl protease family protein
scaffold11872	Glyma07g05660.1	mRNA	8133	9881	99.76	+	NAC (No Apical Meristem) domain transcriptional regulator superfamily protein
scaffold11876	Glyma08g09100.1	mRNA	7244	10338	99.75	-	PYRIMIDINE B
scaffold1188	Glyma0022s00440.1	mRNA	8589	9026	38.89	-
scaffold1188	Glyma06g40570.1	mRNA	3340	5321	32.75	-	DNA/RNA polymerases superfamily protein
scaffold11880	Glyma02g03270.1	mRNA	12486	19384	96.92	+	cysteine-rich RLK (RECEPTOR-like protein kinase) 8
scaffold11880	ATMG00300.1	mRNA	4463	4774	72.6	+
scaffold11880	Glyma04g35850.1	mRNA	1030	2126	37.11	-	KNOTTED1-like homeobox gene 6
scaffold11880	Glyma10g12900.1	mRNA	19514	19675	13.04	-	zinc knuckle (CCHC-type) family protein
scaffold11883	Glyma17g33330.1	mRNA	4571	5034	95.93	-	"Beta-1,3-N-Acetylglucosaminyltransferase family protein"
scaffold11883	Glyma08g11370.1	mRNA	26242	37077	94.87	-	aspartate kinase-homoserine dehydrogenase ii
scaffold11883	Glyma18g33480.1	mRNA	14922	18618	70.68	+	DNA/RNA polymerases superfamily protein
scaffold11886	Glyma11g03020.1	mRNA	10016	10261	10.85	-	Plant transposase (Ptta/En/Spm family)
scaffold11891	Glyma18g53540.1	mRNA	16033	18952	44.34	-	HEAT repeat-containing protein
scaffold11892	Glyma01g31530.1	mRNA	758	1123	30.69	-
scaffold11892	Glyma12g19490.1	mRNA	7300	7536	16.74	+
scaffold11894	Glyma06g13270.1	mRNA	73	499	36.79	-	RING/U-box superfamily protein
scaffold11894	AT2G25409.1	mRNA	158	313	32.52	+
scaffold11894	Glyma16g32640.1	mRNA	1141	1626	23.57	-	Protein kinase superfamily protein
scaffold11899	Glyma05g10880.1	mRNA	37	1320	36.07	-	cysteine-rich RLK (RECEPTOR-like protein kinase) 8
scaffold119	Glyma14g18800.1	mRNA	56689	61361	66.79	-	DNA/RNA polymerases superfamily protein
scaffold119	Glyma06g40190.1	mRNA	16876	17295	11.51	+
scaffold11901	AT4G14740.3	mRNA	1056	1184	12.76	+
scaffold11904	Glyma10g34520.1	mRNA	4137	7344	99.78	-	aspartate/glutamate/uridylate kinase family protein
scaffold11904	Glyma06g13250.1	mRNA	1348	3242	98.21	+	Protein of unknown function (DUF668)
scaffold11904	Glyma12g13440.1	mRNA	10367	12167	78.62	+
scaffold11904	Glyma16g28890.2	mRNA	16717	17779	30.69	-	multidrug resistance-associated protein 14
scaffold11904	AT3G25270.1	mRNA	18461	18663	20.06	+
scaffold1191	Glyma18g38720.1	mRNA	7506	7955	79.37	+	"Embryo-specific protein 3, (ATS3)"
scaffold1191	Glyma01g02540.1	mRNA	8442	9173	70.22	-	Concanavalin A-like lectin protein kinase family protein
scaffold1191	Glyma17g32400.1	mRNA	1513	3172	39.94	-
scaffold11910	Glyma13g40900.1	mRNA	1086	1928	99.33	+	histone H2A 12
scaffold11910	Glyma01g24090.1	mRNA	8257	10732	33.87	-	cysteine-rich RLK (RECEPTOR-like protein kinase) 8
scaffold11910	Glyma07g22540.1	mRNA	7258	7467	18.47	-
scaffold11910	Glyma20g17070.1	mRNA	27883	28002	10.39	-
scaffold11911	Glyma15g26100.1	mRNA	5624	6733	89.88	-	zinc ion binding;nucleic acid binding
scaffold11911	Glyma09g11530.1	mRNA	4477	4701	65.79	-
scaffold11911	AT1G40390.1	mRNA	4961	5521	45.2	-
scaffold11911	Glyma08g37260.1	mRNA	10745	11242	15.73	+
scaffold11912	AT1G79740.1	mRNA	2779	3763	49.69	-
scaffold11912	Glyma19g28780.1	mRNA	525	805	28.36	-	TATA binding protein 2
scaffold11913	Glyma08g45410.1	mRNA	19117	20232	99.54	+	Calcium-binding EF-hand family protein
scaffold11913	AT4G25110.1	mRNA	9926	14957	90.93	+
scaffold11913	Glyma10g12900.1	mRNA	5086	5591	39.86	-	zinc knuckle (CCHC-type) family protein
scaffold11913	AT1G11300.1	mRNA	21878	22819	17.32	-
scaffold11916	ATMG00520.1	mRNA	34011	36000	99.85	+
scaffold11916	Glyma02g12960.1	mRNA	11611	17446	99.13	+	alpha/beta-Hydrolases superfamily protein
scaffold11916	AT3G10520.1	mRNA	41485	43541	93.71	+
scaffold11916	Glyma13g34580.1	mRNA	26612	27791	80.19	-	general regulatory factor 9
scaffold11916	Glyma15g11560.1	mRNA	20408	20641	23.41	-	O-Glycosyl hydrolases family 17 protein
scaffold11916	AT3G21000.1	mRNA	4016	4204	15.52	-
scaffold11918	Glyma05g24880.1	mRNA	156	1586	99.37	+	FAD/NAD(P)-binding oxidoreductase family protein
scaffold1192	Glyma09g30380.1	mRNA	5624	5812	86.11	-
scaffold1192	Glyma06g01230.1	mRNA	8581	10112	41.7	-	Tetratricopeptide repeat (TPR)-like superfamily protein
scaffold1192	AT5G42905.1	mRNA	7904	8206	39.38	-
scaffold11923	Glyma07g14970.1	mRNA	830	1072	36.82	-
scaffold11927	Glyma11g25770.1	mRNA	9626	14257	99.25	+	DNA/RNA polymerases superfamily protein
scaffold11927	Glyma01g20430.1	mRNA	35348	38027	38.38	+	cysteine-rich RLK (RECEPTOR-like protein kinase) 8
scaffold11928	Glyma04g15400.1	mRNA	981	1223	18.54	-
scaffold11929	Glyma15g07220.1	mRNA	8805	13366	99.84	+	Protein kinase superfamily protein
scaffold11929	Glyma15g07210.1	mRNA	15092	20689	97.96	-	"Zinc finger, RING-type;Transcription factor jumonji/aspartyl beta-hydroxylase"
scaffold11929	Glyma10g08340.1	mRNA	5427	5633	38.29	+	centroradialis
scaffold11935	Glyma06g40570.1	mRNA	1487	5087	59.83	+	DNA/RNA polymerases superfamily protein
scaffold11935	Glyma01g23240.1	mRNA	23066	23954	21.54	+
scaffold1194	Glyma18g38390.1	mRNA	17455	17988	25.36	-
scaffold1194	Glyma17g31180.1	mRNA	11629	11793	9.58	+
scaffold11942	Glyma15g26820.1	mRNA	11721	13927	47.38	+	cysteine-rich RLK (RECEPTOR-like protein kinase) 8
scaffold11942	Glyma04g25810.1	mRNA	23511	24627	42.32	+
scaffold11944	Glyma0022s00440.1	mRNA	3180	3767	51.85	-
scaffold11944	Glyma03g10410.1	mRNA	10962	11129	8.23	+	"Aminotransferase-like, plant mobile domain family protein"
scaffold11950	Glyma14g18800.1	mRNA	1381	1647	31.79	+	DNA/RNA polymerases superfamily protein
scaffold11950	Glyma07g22540.1	mRNA	3458	3700	21.37	+
scaffold11951	Glyma06g40570.1	mRNA	11345	14907	57.35	-	DNA/RNA polymerases superfamily protein
scaffold11951	Glyma09g26090.1	mRNA	694	3324	40.69	+	cysteine-rich RLK (RECEPTOR-like protein kinase) 8
scaffold11953	Glyma16g34560.2	mRNA	57	1405	82.1	-	NAD(P)-linked oxidoreductase superfamily protein
scaffold11953	Glyma14g40120.2	mRNA	11278	14845	62.83	-	Alba DNA/RNA-binding protein
scaffold11953	Glyma15g25890.1	mRNA	22387	23780	24.62	-
scaffold11953	Glyma18g38050.1	mRNA	9396	9559	24.12	-	Tetratricopeptide repeat (TPR)-like superfamily protein
scaffold11955	ATMG00710.1	mRNA	10571	10816	66.12	+
scaffold11955	ATMG00300.1	mRNA	9998	10291	65.75	+
scaffold11955	Glyma01g07740.1	mRNA	8923	9516	60.9	+
scaffold11955	Glyma15g38460.1	mRNA	2895	3505	17.2	+
scaffold11957	Glyma13g29930.1	mRNA	5249	7533	94.47	-	nodulin MtN21 /EamA-like transporter family protein
scaffold11958	Glyma10g31530.1	mRNA	4440	8906	75.44	-	Polyketide cyclase/dehydrase and lipid transport superfamily protein
scaffold11959	Glyma05g08780.1	mRNA	6087	9915	67.42	+	"polyribonucleotide nucleotidyltransferase, putative"
scaffold1196	Glyma02g26470.1	mRNA	10334	10798	85.16	-
scaffold1196	Glyma07g22540.1	mRNA	18680	19361	57.78	-
scaffold1196	Glyma09g26090.1	mRNA	19996	22617	40.69	-	cysteine-rich RLK (RECEPTOR-like protein kinase) 8
scaffold1196	Glyma17g20420.1	mRNA	3757	4005	34.3	-	RNA-directed DNA polymerase (reverse transcriptase)-related family protein
scaffold1196	Glyma17g09760.1	mRNA	1540	1644	16.28	-	Tetratricopeptide repeat (TPR)-like superfamily protein
scaffold1196	AT3G09510.1	mRNA	2878	3066	12.99	-
scaffold1196	Glyma16g14490.1	mRNA	8929	9505	9.5	-	cysteine-rich RLK (RECEPTOR-like protein kinase) 8
scaffold11962	Glyma05g31540.1	mRNA	8459	12847	96.04	+
scaffold11962	Glyma16g17030.1	mRNA	3157	7609	93.9	+	cysteine-rich RLK (RECEPTOR-like protein kinase) 8
scaffold11963	Glyma15g21480.1	mRNA	2020	4036	35.78	-	phosphatidylinositol-4-phosphate 5-kinase 1
scaffold11966	Glyma01g09430.1	mRNA	8256	9333	19.61	-	DNA/RNA polymerases superfamily protein
scaffold1197	Glyma1309s00200.1	mRNA	4069	5012	99.25	-	zinc knuckle (CCHC-type) family protein
scaffold11971	Glyma06g40570.1	mRNA	5197	8457	54	-	DNA/RNA polymerases superfamily protein
scaffold11972	Glyma05g06070.1	mRNA	5621	11733	99.43	-	CheY-like two-component responsive regulator family protein
scaffold11972	Glyma11g29330.1	mRNA	3011	4245	53.29	-	FAR1-related sequence 5
scaffold11974	AT1G43760.1	mRNA	1697	2875	63.48	+
scaffold11974	Glyma05g10880.1	mRNA	11709	13022	37.18	+	cysteine-rich RLK (RECEPTOR-like protein kinase) 8
scaffold11974	Glyma15g26100.1	mRNA	406	765	34.97	+	zinc ion binding;nucleic acid binding
scaffold11976	Glyma13g10100.1	mRNA	13324	13623	30.48	-
scaffold11976	AT4G28780.1	mRNA	15160	15736	26.63	+
scaffold11976	Glyma16g23790.1	mRNA	1674	3270	22.87	+	transmembrane receptors;ATP binding
scaffold11976	Glyma04g31730.1	mRNA	12928	13077	20.41	-
scaffold11977	Glyma15g21480.1	mRNA	12402	14676	42.25	+	phosphatidylinositol-4-phosphate 5-kinase 1
scaffold1198	AT2G44600.1	mRNA	4208	4678	53.82	-
scaffold1198	Glyma03g24210.1	mRNA	9979	10605	39.78	-	copper ion transmembrane transporters
scaffold1198	Glyma17g05680.1	mRNA	8938	9227	20.16	-	Pentatricopeptide repeat (PPR) superfamily protein
scaffold11983	Glyma03g10410.1	mRNA	2662	2946	14.22	+	"Aminotransferase-like, plant mobile domain family protein"
scaffold11985	Glyma18g04400.1	mRNA	31623	47455	96.41	+	DegP protease 7
scaffold11985	AT3G03440.1	mRNA	25563	28585	82.64	+
scaffold11985	Glyma11g33900.1	mRNA	48938	49381	64.94	-
scaffold11985	Glyma01g07740.1	mRNA	9658	10281	62.99	-
scaffold11985	Glyma03g05300.1	mRNA	13191	13505	31.44	+
scaffold11985	Glyma08g37710.1	mRNA	2761	3369	25.31	-	cysteine-rich RLK (RECEPTOR-like protein kinase) 8
scaffold1199	AT5G48270.1	mRNA	25542	26384	89.16	+
scaffold1199	Glyma16g07170.1	mRNA	15840	17329	47.41	+
scaffold1199	Glyma02g03270.1	mRNA	5115	5861	46.56	-	cysteine-rich RLK (RECEPTOR-like protein kinase) 8
scaffold1199	Glyma12g32480.1	mRNA	57397	57594	38.69	-
scaffold1199	Glyma17g20420.1	mRNA	54381	54629	34.3	-	RNA-directed DNA polymerase (reverse transcriptase)-related family protein
scaffold1199	Glyma03g37790.1	mRNA	58939	59034	30.36	+	basic region/leucine zipper motif 53
scaffold1199	Glyma09g11620.1	mRNA	56155	56463	27.85	-
scaffold1199	Glyma07g19820.1	mRNA	59739	59996	14.14	+	hydrolases;protein serine/threonine phosphatases
scaffold1199	Glyma0022s00440.1	mRNA	46375	46524	13.23	+
scaffold1199	Glyma20g21590.1	mRNA	38429	38673	11.74	+	MuDR family transposase
scaffold11990	AT2G24840.1	mRNA	1060	1543	61.51	-
scaffold11993	Glyma01g24090.1	mRNA	26924	29900	43.03	-	cysteine-rich RLK (RECEPTOR-like protein kinase) 8
scaffold11993	Glyma01g16600.1	mRNA	56354	59816	37.97	+	transferases;sulfuric ester hydrolases;catalytics;transferases
scaffold11994	Glyma15g37320.2	mRNA	15634	15810	30.11	-	LRR and NB-ARC domains-containing disease resistance protein
scaffold11994	Glyma20g16650.1	mRNA	13571	13765	29.28	+	Duplicated homeodomain-like superfamily protein
scaffold11998	Glyma10g15120.1	mRNA	3187	4881	19.97	+
scaffold120	Glyma06g16670.1	mRNA	3879	7279	99.71	+	Protein of unknown function (DUF803)
scaffold120	Glyma04g08870.1	mRNA	688	819	18.49	-	Exostosin family protein
scaffold12001	ATMG00750.1	mRNA	3139	3303	45.83	-
scaffold12003	AT5G22860.1	mRNA	353	4517	85.88	+
scaffold12008	Glyma02g03270.1	mRNA	1844	2625	47.28	-	cysteine-rich RLK (RECEPTOR-like protein kinase) 8
scaffold12008	Glyma18g49340.1	mRNA	5017	5148	36.36	-	Ribosomal protein L34e superfamily protein
scaffold12012	Glyma15g17820.1	mRNA	4144	4419	14.44	-	Gag-Pol-related retrotransposon family protein
scaffold12013	Glyma05g22250.1	mRNA	19003	24117	80.58	+	casein kinase alpha 1
scaffold12013	Glyma03g21660.1	mRNA	1867	3825	58.38	-	DNA/RNA polymerases superfamily protein
scaffold12016	Glyma18g43020.1	mRNA	2162	7275	99.8	+	LMBR1-like membrane protein
scaffold12016	Glyma18g43080.1	mRNA	13994	15172	51.53	-	SGNH hydrolase-type esterase superfamily protein
scaffold12017	Glyma20g21590.1	mRNA	724	1669	42.72	-	MuDR family transposase
scaffold12018	Glyma10g24200.1	mRNA	16005	16118	22.49	+
scaffold12018	Glyma08g32320.1	mRNA	8056	10370	19.14	-	DNA/RNA polymerases superfamily protein
scaffold12020	Glyma01g20430.1	mRNA	4565	10710	49.12	-	cysteine-rich RLK (RECEPTOR-like protein kinase) 8
scaffold12020	Glyma0025s00200.1	mRNA	11908	12009	8.02	+
scaffold12021	Glyma20g21130.1	mRNA	14376	18338	98.72	+	plasmodesmata-located protein 2
scaffold12023	Glyma07g39380.2	mRNA	19714	24612	99.82	-	Phosphofructokinase family protein
scaffold12023	AT4G04020.1	mRNA	36261	38379	96.55	-
scaffold12023	Glyma16g09250.1	mRNA	14130	16645	55.92	-	cysteine-rich RLK (RECEPTOR-like protein kinase) 8
scaffold12023	AT5G48670.1	mRNA	3661	3969	31.99	+
scaffold12026	Glyma02g03270.1	mRNA	3505	7142	97.1	+	cysteine-rich RLK (RECEPTOR-like protein kinase) 8
scaffold12026	Glyma04g32860.1	mRNA	26358	29687	70.99	+	DNA/RNA polymerases superfamily protein
scaffold12026	Glyma18g33480.1	mRNA	16603	19996	66.14	-	DNA/RNA polymerases superfamily protein
scaffold12028	Glyma10g07170.1	mRNA	16107	25677	97.89	-	Acyl-CoA N-acyltransferase with RING/FYVE/PHD-type zinc finger domain
scaffold12028	Glyma11g34540.1	mRNA	10027	10128	18.38	+
scaffold12034	AT5G16480.1	mRNA	9250	10799	96.1	-
scaffold12035	AT3G17450.1	mRNA	12622	13011	14.81	-
scaffold12037	Glyma19g38780.1	mRNA	2704	6518	99.69	+	TatD related DNase
scaffold12037	Glyma12g32100.3	mRNA	114	1774	97.72	+	syntaxin of plants 131
scaffold12041	Glyma01g22250.1	mRNA	14884	19673	99.58	+	DNA/RNA polymerases superfamily protein
scaffold12042	AT4G16563.1	mRNA	8616	9827	92.4	+
scaffold12042	Glyma18g05040.1	mRNA	12996	15736	57.45	-	expansin A13
scaffold12042	Glyma20g21590.1	mRNA	3384	4033	30.98	+	MuDR family transposase
scaffold12042	AT1G04970.2	mRNA	12344	12463	11.43	-
scaffold12048	Glyma05g30000.1	mRNA	20648	26331	99.88	-	Homeobox-leucine zipper family protein / lipid-binding START domain-containing protein
scaffold12048	Glyma12g08110.1	mRNA	2730	6082	99.86	+	auxin response factor 10
scaffold12048	Glyma12g29710.1	mRNA	10094	17578	98.36	-	SIT4 phosphatase-associated family protein
scaffold12052	Glyma05g28920.1	mRNA	4007	5203	99.75	-	Protein of unknown function (DUF1644)
scaffold12054	Glyma01g34900.1	mRNA	19892	23315	94.91	+	cysteine-rich RLK (RECEPTOR-like protein kinase) 8
scaffold12054	AT1G64380.1	mRNA	1362	1976	61.31	-
scaffold12057	Glyma02g26470.1	mRNA	5514	5942	78.57	-
scaffold12059	Glyma15g18290.1	mRNA	4075	6747	98.91	-	NB-ARC domain-containing disease resistance protein
scaffold1206	Glyma18g10300.1	mRNA	28700	29262	99.05	+
scaffold1206	Glyma18g10370.1	mRNA	11562	15084	90.2	+	"Predicted pyridoxal phosphate-dependent enzyme, YBL036C type"
scaffold12062	Glyma02g08860.1	mRNA	28466	32177	99.44	+	NagB/RpiA/CoA transferase-like superfamily protein
scaffold12062	Glyma06g41410.1	mRNA	15531	19589	90.16	+	DNA/RNA polymerases superfamily protein
scaffold12062	Glyma14g17420.1	mRNA	22029	26075	75.27	-	cysteine-rich RLK (RECEPTOR-like protein kinase) 8
scaffold12062	Glyma16g23790.1	mRNA	34731	36492	26.26	+	transmembrane receptors;ATP binding
scaffold12065	Glyma17g03040.1	mRNA	821	1036	71.05	-	drought-induced 21
scaffold12071	Glyma18g44710.1	mRNA	1073	3100	36.33	+	DNA/RNA polymerases superfamily protein
scaffold12074	Glyma18g20200.1	mRNA	12388	12802	41.72	-	zinc ion binding;nucleic acid binding
scaffold12074	AT4G29090.1	mRNA	9504	10016	32.47	-
scaffold12078	Glyma18g40000.1	mRNA	10857	13129	40.36	+	GAG/POL/ENV polyprotein
scaffold12080	Glyma03g24320.1	mRNA	6572	12451	95.39	+	Fatty acid hydroxylase superfamily
scaffold12088	Glyma06g01230.1	mRNA	1617	3496	50.4	+	Tetratricopeptide repeat (TPR)-like superfamily protein
scaffold12088	AT3G09510.1	mRNA	3694	4035	25.36	+
scaffold12090	Glyma07g22540.1	mRNA	11313	11885	46.7	-
scaffold12090	Glyma15g32290.1	mRNA	12605	14820	32.75	-	cysteine-rich RLK (RECEPTOR-like protein kinase) 8
scaffold12093	Glyma02g00630.1	mRNA	10376	11990	98.9	+	RNA-binding (RRM/RBD/RNP motifs) family protein
scaffold12093	Glyma07g18520.1	mRNA	14491	16094	48.78	-	cysteine-rich RLK (RECEPTOR-like protein kinase) 8
scaffold12093	Glyma19g28130.1	mRNA	5537	7027	20.03	+	DNA/RNA polymerases superfamily protein
scaffold12094	Glyma01g26610.1	mRNA	611	2083	29.42	-	DNA/RNA polymerases superfamily protein
scaffold12095	Glyma15g17820.1	mRNA	6551	7637	61.75	+	Gag-Pol-related retrotransposon family protein
scaffold12095	Glyma18g25790.1	mRNA	3307	3468	11.49	-	DNA/RNA polymerases superfamily protein
scaffold12095	Glyma05g21210.1	mRNA	2956	3090	8.47	+
scaffold12098	Glyma14g18800.1	mRNA	2871	34251	71.43	-	DNA/RNA polymerases superfamily protein
scaffold12098	Glyma01g22200.1	mRNA	9422	10635	36.95	+
scaffold12098	Glyma03g10410.1	mRNA	28438	28701	13.02	+	"Aminotransferase-like, plant mobile domain family protein"
scaffold12098	Glyma17g31180.1	mRNA	40562	40738	10.28	-
scaffold12099	Glyma18g44710.1	mRNA	5245	10216	85.46	+	DNA/RNA polymerases superfamily protein
scaffold12099	Glyma12g19490.1	mRNA	3101	3397	20.97	+
scaffold121	Glyma03g10410.1	mRNA	27531	27605	3.74	-	"Aminotransferase-like, plant mobile domain family protein"
scaffold1210	Glyma10g18830.1	mRNA	2617	11612	51.47	-	"Polynucleotidyl transferase, ribonuclease H-like superfamily protein"
scaffold12103	Glyma06g35650.1	mRNA	28683	30349	61.59	-	cysteine-rich RLK (RECEPTOR-like protein kinase) 8
scaffold12103	Glyma06g37470.1	mRNA	22828	22917	6.55	+	Ku80 family protein
scaffold12105	Glyma09g38530.1	mRNA	10466	14235	92.18	-	ARM repeat superfamily protein
scaffold12105	Glyma12g13440.1	mRNA	19865	20651	42.57	-
scaffold12105	Glyma14g23560.1	mRNA	22961	23202	38.6	+	Adenine nucleotide alpha hydrolases-like superfamily protein
scaffold12106	Glyma20g30850.1	mRNA	425	763	70.17	+	Plant invertase/pectin methylesterase inhibitor superfamily protein
scaffold12107	Glyma13g11620.1	mRNA	15326	18389	58.46	-	DNA glycosylase superfamily protein
scaffold12107	Glyma0025s00200.1	mRNA	7476	7559	6.6	+
scaffold12110	Glyma02g03270.1	mRNA	2562	6241	99.09	-	cysteine-rich RLK (RECEPTOR-like protein kinase) 8
scaffold12122	Glyma06g40570.1	mRNA	8473	11955	58.85	+	DNA/RNA polymerases superfamily protein
scaffold12124	AT2G26250.1	mRNA	9425	10885	92.92	+
scaffold12124	Glyma16g29090.1	mRNA	16214	16648	27.99	+
scaffold12124	Glyma19g27810.1	mRNA	661	1257	21.38	-	cysteine-rich RLK (RECEPTOR-like protein kinase) 8
scaffold12135	ATMG00760.1	mRNA	8707	8871	49.09	+
scaffold12136	Glyma11g36030.1	mRNA	13201	13419	98.72	-
scaffold12136	Glyma10g24200.1	mRNA	19179	19619	84.02	-
scaffold12136	Glyma03g21660.1	mRNA	5604	6415	38.83	-	DNA/RNA polymerases superfamily protein
scaffold12136	Glyma01g22250.1	mRNA	15507	16376	31.38	-	DNA/RNA polymerases superfamily protein
scaffold12136	Glyma12g18250.1	mRNA	18278	19003	21.25	-	phosphoesterase
scaffold12142	Glyma04g32860.1	mRNA	10945	14990	88.19	+	DNA/RNA polymerases superfamily protein
scaffold12144	Glyma18g38410.1	mRNA	1149	2309	68.29	+	MuDR family transposase
scaffold12144	AT1G17930.1	mRNA	3776	4075	20.25	+
scaffold12148	Glyma14g17420.1	mRNA	1121	2439	28.22	+	cysteine-rich RLK (RECEPTOR-like protein kinase) 8
scaffold12148	Glyma09g05950.1	mRNA	23480	23821	21.99	-	Ankyrin repeat family protein
scaffold12148	Glyma10g19030.1	mRNA	5227	5649	18	+
scaffold12148	Glyma06g37470.1	mRNA	1013	1228	15.72	-	Ku80 family protein
scaffold12148	Glyma07g25400.1	mRNA	3943	4065	5.8	+
scaffold12148	Glyma16g23060.1	mRNA	16307	16390	4.52	-
scaffold1215	Glyma05g10880.1	mRNA	3439	4323	29.89	+	cysteine-rich RLK (RECEPTOR-like protein kinase) 8
scaffold12153	Glyma06g01230.1	mRNA	8012	9769	49.19	+	Tetratricopeptide repeat (TPR)-like superfamily protein
scaffold12155	Glyma18g33480.1	mRNA	12022	14389	45.96	-	DNA/RNA polymerases superfamily protein
scaffold12158	Glyma10g22170.1	mRNA	4534	6588	32.2	-	cysteine-rich RLK (RECEPTOR-like protein kinase) 8
scaffold12159	Glyma18g04510.1	mRNA	38362	42767	99.62	+	dehydroascorbate reductase 1
scaffold12159	AT3G17650.1	mRNA	28787	32246	94.69	-
scaffold12159	AT5G37790.1	mRNA	3932	6880	94.58	+
scaffold12159	Glyma07g11390.1	mRNA	7910	8089	33.89	-	Calcium-binding EF-hand family protein
scaffold12159	Glyma05g22090.1	mRNA	20571	21362	27.05	-
scaffold12159	Glyma02g33920.1	mRNA	19257	19778	16.47	+
scaffold12160	Glyma11g01530.1	mRNA	1986	2228	41.8	-	PLAC8 family protein
scaffold12160	Glyma06g22390.1	mRNA	321	686	29.27	-	P-loop containing nucleoside triphosphate hydrolases superfamily protein
scaffold12160	Glyma05g22090.1	mRNA	11467	11745	10.75	+
scaffold12166	AT3G58060.1	mRNA	8725	12190	82.77	-
scaffold12166	ATMG00300.1	mRNA	5893	6102	47.95	-
scaffold12171	Glyma14g01400.1	mRNA	5450	9106	83.13	-	DNA/RNA polymerases superfamily protein
scaffold12171	Glyma01g31530.1	mRNA	4143	4834	60.87	-
scaffold12174	Glyma10g19030.1	mRNA	118	559	21.68	+
scaffold12174	Glyma07g22540.1	mRNA	5221	5268	4.22	+
scaffold12176	Glyma18g37400.1	mRNA	2206	5997	75.98	+
scaffold12179	Glyma06g15610.1	mRNA	3657	7060	99.53	-	with no lysine (K) kinase 6
scaffold12179	Glyma16g22900.1	mRNA	17306	17665	21.82	-	Protein of unknown function (DUF295)
scaffold1218	Glyma09g30770.1	mRNA	2680	7549	99.78	+	zinc finger (Ran-binding) family protein
scaffold1218	Glyma04g13950.1	mRNA	9342	9596	23.68	-	PIF1 helicase
scaffold12180	Glyma12g13440.1	mRNA	3509	4080	29.18	-
scaffold12187	Glyma0022s00440.1	mRNA	20706	21254	48.41	+
scaffold12188	Glyma13g21780.1	mRNA	5099	8389	67.7	-	cysteine-rich RLK (RECEPTOR-like protein kinase) 8
scaffold12190	Glyma03g21660.1	mRNA	10684	11774	52.09	+	DNA/RNA polymerases superfamily protein
scaffold12199	Glyma15g28010.2	mRNA	2	1134	61.74	+	LEM3 (ligand-effect modulator 3) family protein / CDC50 family protein
scaffold12199	AT1G79480.2	mRNA	3460	4041	47.36	-
scaffold122	Glyma09g26090.1	mRNA	10597	13582	46.04	-	cysteine-rich RLK (RECEPTOR-like protein kinase) 8
scaffold122	Glyma17g37140.1	mRNA	9101	9268	16.47	-
scaffold12200	Glyma17g37140.1	mRNA	8014	8499	42.94	-
scaffold12201	Glyma05g36750.1	mRNA	7528	9833	98.2	+	transcriptional coactivator p15 (PC4) family protein (KELP)
scaffold12201	Glyma04g32860.1	mRNA	31863	35875	85.04	+	DNA/RNA polymerases superfamily protein
scaffold12201	Glyma03g02020.2	mRNA	6051	6554	68.31	+	Ribonuclease H-like superfamily protein
scaffold12201	Glyma03g05300.1	mRNA	1808	2119	31.14	+
scaffold12201	AT3G21000.1	mRNA	2638	2892	20.94	+
scaffold12201	AT4G20520.1	mRNA	26978	27118	12.47	+
scaffold12205	Glyma15g21480.1	mRNA	6317	8184	33.69	-	phosphatidylinositol-4-phosphate 5-kinase 1
scaffold12207	Glyma19g05970.1	mRNA	2976	4516	43.76	-	PIF1 helicase
scaffold12207	Glyma0022s00440.1	mRNA	15425	15907	43.12	+
scaffold12209	Glyma19g45390.1	mRNA	13723	16771	28.74	+	B-block binding subunit of TFIIIC
scaffold12209	Glyma14g27660.1	mRNA	7479	7718	13.63	+	DNA/RNA polymerases superfamily protein
scaffold1221	Glyma05g18850.1	mRNA	1811	5523	62.74	+	GAG/POL/ENV polyprotein
scaffold12221	AT3G25270.1	mRNA	2978	3052	7.27	-
scaffold12223	Glyma02g12150.1	mRNA	6310	9001	87.71	-	RING/U-box superfamily protein
scaffold12223	Glyma15g23610.1	mRNA	2334	2561	35.78	-	K-box region and MADS-box transcription factor family protein
scaffold12223	Glyma04g34950.1	mRNA	12076	12625	27.17	+	BED zinc finger ;hAT family dimerisation domain
scaffold12224	Glyma08g37710.1	mRNA	3820	5178	36.91	-	cysteine-rich RLK (RECEPTOR-like protein kinase) 8
scaffold12225	Glyma17g15010.1	mRNA	19958	23609	99.59	-	plant VAP homolog 12
scaffold12225	Glyma08g06230.1	mRNA	3753	6493	86.21	-	ARF-GAP domain 5
scaffold12226	Glyma02g00260.1	mRNA	11511	12707	99.6	-	AUX/IAA transcriptional regulator family protein
scaffold12226	Glyma16g15590.1	mRNA	22797	23810	67.02	+
scaffold12227	Glyma05g26180.1	mRNA	13278	26545	99.66	-	chromatin remodeling 4
scaffold12227	Glyma05g26200.1	mRNA	5375	5680	88.89	+
scaffold1223	Glyma14g06560.3	mRNA	11408	11836	96.6	+	Pleckstrin homology (PH) domain superfamily protein
scaffold1223	ATMG00710.1	mRNA	7864	8121	71.07	+
scaffold1223	Glyma02g42320.1	mRNA	11456	11830	50.82	-
scaffold1223	Glyma03g05300.1	mRNA	6061	6381	32.04	+
scaffold1223	Glyma10g03080.1	mRNA	6930	7304	15.58	+	Phenazine biosynthesis PhzC/PhzF protein
scaffold12232	ATMG00710.1	mRNA	4947	5159	58.68	+
scaffold12233	Glyma13g21780.1	mRNA	26578	38395	83.45	-	cysteine-rich RLK (RECEPTOR-like protein kinase) 8
scaffold12233	Glyma10g08940.1	mRNA	13743	14009	18.99	-
scaffold12234	Glyma06g35650.1	mRNA	3307	7392	92.7	-	cysteine-rich RLK (RECEPTOR-like protein kinase) 8
scaffold12234	AT2G02850.1	mRNA	2031	2696	86.15	-
scaffold1224	Glyma04g25810.1	mRNA	11052	11591	21.95	-
scaffold12242	ATMG00710.1	mRNA	23948	24154	54.55	-
scaffold12242	Glyma06g40940.1	mRNA	15125	16818	46.73	+	receptor kinase 2
scaffold12242	Glyma18g45290.1	mRNA	4842	5289	36.94	+	Cornichon family protein
scaffold12242	Glyma13g07810.1	mRNA	27574	28137	32.7	-	alpha/beta-Hydrolases superfamily protein
scaffold12246	Glyma07g07610.1	mRNA	335	6163	93.14	+	SIGNAL PEPTIDE PEPTIDASE-LIKE 2
scaffold12246	Glyma19g28130.1	mRNA	9986	11412	18.84	+	DNA/RNA polymerases superfamily protein
scaffold12247	AT3G14940.1	mRNA	26070	31225	99.9	-
scaffold12247	AT1G53300.1	mRNA	4650	7543	99.71	+
scaffold12247	AT1G78870.1	mRNA	11808	16552	92.9	-
scaffold12247	Glyma13g34580.1	mRNA	19333	21695	82.11	-	general regulatory factor 9
scaffold12249	Glyma0025s00200.1	mRNA	490	570	6.37	+
scaffold12251	Glyma08g26190.1	mRNA	1538	5377	98.03	-	cysteine-rich RLK (RECEPTOR-like protein kinase) 8
scaffold12255	Glyma01g20430.1	mRNA	7209	43597	69.38	+	cysteine-rich RLK (RECEPTOR-like protein kinase) 8
scaffold12255	AT3G22220.2	mRNA	22	1630	65.88	-
scaffold1226	Glyma03g37010.1	mRNA	424	4582	99.01	-	WEE1 kinase homolog
scaffold12264	Glyma11g03700.2	mRNA	33267	37112	99.91	-	ATP binding;leucine-tRNA ligases;aminoacyl-tRNA ligases;nucleotide binding;ATP binding;aminoacyl-tRNA ligases
scaffold12264	Glyma17g15230.1	mRNA	40167	41179	99.51	-	Ribosomal protein L23/L15e family protein
scaffold12264	AT5G47470.1	mRNA	14189	16801	97.53	-
scaffold12264	Glyma01g41590.1	mRNA	43591	48906	96.15	-	ubiquitin-protein ligases
scaffold12264	Glyma11g03640.1	mRNA	18903	23013	94.59	+	O-fucosyltransferase family protein
scaffold12264	Glyma05g04740.1	mRNA	24457	28934	93.16	-	"Protein of unknown function, DUF547"
scaffold12264	Glyma03g03950.1	mRNA	3648	4400	77.7	-	C2H2-like zinc finger protein
scaffold1227	Glyma07g22540.1	mRNA	7448	8149	57.78	+
scaffold1227	Glyma16g22900.1	mRNA	11310	11630	20.99	-	Protein of unknown function (DUF295)
scaffold12273	Glyma14g07470.1	mRNA	12450	19718	95.92	+	AAR2 protein family
scaffold12273	Glyma14g07460.1	mRNA	23821	25780	92	+	Protein kinase superfamily protein
scaffold12273	Glyma04g38240.1	mRNA	5048	6657	46.2	-	myb domain protein 4
scaffold12273	AT5G37840.1	mRNA	847	996	23.72	-
scaffold12275	Glyma03g21660.1	mRNA	15153	16253	51.68	-	DNA/RNA polymerases superfamily protein
scaffold12276	Glyma15g37700.1	mRNA	1172	2839	92.65	-	PIF1 helicase
scaffold12277	ATMG00710.1	mRNA	17160	17372	58.68	-
scaffold12280	ATMG00300.1	mRNA	2500	2760	62.33	+
scaffold12280	ATMG00710.1	mRNA	3116	3310	53.72	+
scaffold12294	Glyma05g37420.1	mRNA	16115	16635	98.54	-	Heavy metal transport/detoxification superfamily protein
scaffold12294	Glyma12g17490.1	mRNA	11750	11818	15.86	+	PIF1 helicase
scaffold12296	Glyma11g18630.1	mRNA	8730	11096	95.09	-
scaffold12296	Glyma19g33720.1	mRNA	15615	16490	93.09	-	F-box family protein
scaffold12296	Glyma13g39090.1	mRNA	3804	5985	82.51	-	NTM1-like 8
scaffold12296	Glyma12g09730.2	mRNA	13841	14068	59.84	-	photosystem I subunit O
scaffold12296	Glyma15g23610.1	mRNA	2686	2826	21.56	-	K-box region and MADS-box transcription factor family protein
scaffold123	Glyma10g18830.1	mRNA	4747	7420	27.71	+	"Polynucleotidyl transferase, ribonuclease H-like superfamily protein"
scaffold12302	Glyma16g15590.1	mRNA	2760	3425	46.93	-
[truncated: 55,809 more rows]
