# Supplementary material for: Draft Genome Sequence, and a Sequence-Defined Genetic Linkage Map of the Legume Crop Species Lupinus angustifolius L
Source: PLoS One. 2013 May 29;8(5):e64799. doi: 10.1371/journal.pone.0064799 (PMC3667174; doi:10.1371/journal.pone.0064799)
Supplement: Table S3 — List of the annotated genes on the 4,214 scaffolds integrated on the sequence-defined linkage map of Lupinus angustifolius. (XLSX) [file pone.0064799.s006.xlsx]

## Sheet: Sheet1
Table S3 List of the annotated genes on the 4,214 scaffolds integrated on the sequence-defined linkage map of Lupinus angustifolius.
Scaffold names	Sequence based markers on map	Gene annotation	Best Arabidopsis TAIR10 hit defline
scaffold1	DAFWA4479	Glyma01g01120.1	chromomethylase 3
scaffold1	DAFWA8202	Glyma01g01120.1	chromomethylase 3
scaffold1	DAFWA4479	Glyma08g03760.1	Nucleotide-diphospho-sugar transferases superfamily protein
scaffold1	DAFWA8202	Glyma08g03760.1	Nucleotide-diphospho-sugar transferases superfamily protein
scaffold1	DAFWA4479	Glyma16g08430.1	golgin candidate 1
scaffold1	DAFWA8202	Glyma16g08430.1	golgin candidate 1
scaffold1	DAFWA4479	Glyma16g08490.1	Senescence/dehydration-associated protein-related
scaffold1	DAFWA8202	Glyma16g08490.1	Senescence/dehydration-associated protein-related
scaffold10004	DAFWA5374	Glyma09g07190.1	cytokinin oxidase 3
scaffold10004	DAFWA5374	Glyma10g27980.7	Haloacid dehalogenase-like hydrolase (HAD) superfamily protein
scaffold10020	DAFWA4838	Glyma02g03270.1	cysteine-rich RLK (RECEPTOR-like protein kinase) 8
scaffold10020	DAFWA2328	Glyma02g03270.1	cysteine-rich RLK (RECEPTOR-like protein kinase) 8
scaffold10020	DAFWA4838	Glyma18g12040.1	Nucleotide/sugar transporter family protein
scaffold10020	DAFWA2328	Glyma18g12040.1	Nucleotide/sugar transporter family protein
scaffold10046	DAFWA3188	AT2G25010.1
scaffold1005	DAFWA8772	Glyma13g21780.1	cysteine-rich RLK (RECEPTOR-like protein kinase) 8
scaffold10065	DAFWA4407	Glyma16g09250.1	cysteine-rich RLK (RECEPTOR-like protein kinase) 8
scaffold10065	DAFWA8199	Glyma16g09250.1	cysteine-rich RLK (RECEPTOR-like protein kinase) 8
scaffold10065	DAFWA7115	Glyma16g09250.1	cysteine-rich RLK (RECEPTOR-like protein kinase) 8
scaffold10065	DAFWA1701	Glyma16g09250.1	cysteine-rich RLK (RECEPTOR-like protein kinase) 8
scaffold10065	DAFWA8684	Glyma16g09250.1	cysteine-rich RLK (RECEPTOR-like protein kinase) 8
scaffold10065	DAFWA7598	Glyma16g09250.1	cysteine-rich RLK (RECEPTOR-like protein kinase) 8
scaffold1007	DAFWA2480	Glyma14g01400.1	DNA/RNA polymerases superfamily protein
scaffold10090	DAFWA3562	Glyma0022s00440.1
scaffold10090	DAFWA3562	Glyma07g22540.1
scaffold10090	DAFWA3562	Glyma19g02820.1
scaffold10095	DAFWA8733	Glyma03g40040.1
scaffold10095	DAFWA3900	Glyma03g40040.1
scaffold10095	DAFWA8782	Glyma03g40040.1
scaffold10095	DAFWA8783	Glyma03g40040.1
scaffold10095	DAFWA2849	Glyma03g40040.1
scaffold10095	DAFWA537	Glyma03g40040.1
scaffold10095	DAFWA199	Glyma03g40040.1
scaffold10095	DAFWA8783	Glyma07g19820.1	hydrolases;protein serine/threonine phosphatases
scaffold10095	DAFWA2849	Glyma07g19820.1	hydrolases;protein serine/threonine phosphatases
scaffold10095	DAFWA8782	Glyma07g19820.1	hydrolases;protein serine/threonine phosphatases
scaffold10095	DAFWA3900	Glyma07g19820.1	hydrolases;protein serine/threonine phosphatases
scaffold10095	DAFWA8733	Glyma07g19820.1	hydrolases;protein serine/threonine phosphatases
scaffold10095	DAFWA537	Glyma07g19820.1	hydrolases;protein serine/threonine phosphatases
scaffold10095	DAFWA199	Glyma07g19820.1	hydrolases;protein serine/threonine phosphatases
scaffold10095	DAFWA8783	Glyma08g15920.1	Protein kinase superfamily protein
scaffold10095	DAFWA537	Glyma08g15920.1	Protein kinase superfamily protein
scaffold10095	DAFWA3900	Glyma08g15920.1	Protein kinase superfamily protein
scaffold10095	DAFWA8733	Glyma08g15920.1	Protein kinase superfamily protein
scaffold10095	DAFWA8782	Glyma08g15920.1	Protein kinase superfamily protein
scaffold10095	DAFWA2849	Glyma08g15920.1	Protein kinase superfamily protein
scaffold10095	DAFWA199	Glyma08g15920.1	Protein kinase superfamily protein
scaffold10095	DAFWA537	Glyma19g42640.1	Phosphoglycerate mutase family protein
scaffold10095	DAFWA8782	Glyma19g42640.1	Phosphoglycerate mutase family protein
scaffold10095	DAFWA2849	Glyma19g42640.1	Phosphoglycerate mutase family protein
scaffold10095	DAFWA8783	Glyma19g42640.1	Phosphoglycerate mutase family protein
scaffold10095	DAFWA3900	Glyma19g42640.1	Phosphoglycerate mutase family protein
scaffold10095	DAFWA8733	Glyma19g42640.1	Phosphoglycerate mutase family protein
scaffold10095	DAFWA199	Glyma19g42640.1	Phosphoglycerate mutase family protein
scaffold10095	DAFWA537	Glyma20g37500.1	"Mitochondrial inner membrane translocase complex, subunit Tim44-related protein"
scaffold10095	DAFWA8733	Glyma20g37500.1	"Mitochondrial inner membrane translocase complex, subunit Tim44-related protein"
scaffold10095	DAFWA2849	Glyma20g37500.1	"Mitochondrial inner membrane translocase complex, subunit Tim44-related protein"
scaffold10095	DAFWA3900	Glyma20g37500.1	"Mitochondrial inner membrane translocase complex, subunit Tim44-related protein"
scaffold10095	DAFWA8783	Glyma20g37500.1	"Mitochondrial inner membrane translocase complex, subunit Tim44-related protein"
scaffold10095	DAFWA8782	Glyma20g37500.1	"Mitochondrial inner membrane translocase complex, subunit Tim44-related protein"
scaffold10095	DAFWA199	Glyma20g37500.1	"Mitochondrial inner membrane translocase complex, subunit Tim44-related protein"
scaffold10095	DAFWA8733	Glyma20g37520.1	thylakoid lumen 18.3 kDa protein
scaffold10095	DAFWA537	Glyma20g37520.1	thylakoid lumen 18.3 kDa protein
scaffold10095	DAFWA3900	Glyma20g37520.1	thylakoid lumen 18.3 kDa protein
scaffold10095	DAFWA8783	Glyma20g37520.1	thylakoid lumen 18.3 kDa protein
scaffold10095	DAFWA2849	Glyma20g37520.1	thylakoid lumen 18.3 kDa protein
scaffold10095	DAFWA8782	Glyma20g37520.1	thylakoid lumen 18.3 kDa protein
scaffold10095	DAFWA199	Glyma20g37520.1	thylakoid lumen 18.3 kDa protein
scaffold1010	DAFWA2198	Glyma06g19130.1	DNAse I-like superfamily protein
scaffold1010	DAFWA7069	Glyma06g19130.1	DNAse I-like superfamily protein
scaffold1010	DAFWA7679	Glyma06g19130.1	DNAse I-like superfamily protein
scaffold1010	DAFWA3651	Glyma06g19130.1	DNAse I-like superfamily protein
scaffold1010	DAFWA2138	Glyma06g19130.1	DNAse I-like superfamily protein
scaffold1010	DAFWA1700	Glyma06g19130.1	DNAse I-like superfamily protein
scaffold1010	DAFWA7679	Glyma06g21970.2
scaffold1010	DAFWA2138	Glyma06g21970.2
scaffold1010	DAFWA3651	Glyma06g21970.2
scaffold1010	DAFWA7069	Glyma06g21970.2
scaffold1010	DAFWA2198	Glyma06g21970.2
scaffold1010	DAFWA1700	Glyma06g21970.2
scaffold1010	DAFWA2138	Glyma08g09510.1	Leucine-rich repeat transmembrane protein kinase
scaffold1010	DAFWA3651	Glyma08g09510.1	Leucine-rich repeat transmembrane protein kinase
scaffold1010	DAFWA7069	Glyma08g09510.1	Leucine-rich repeat transmembrane protein kinase
scaffold1010	DAFWA2198	Glyma08g09510.1	Leucine-rich repeat transmembrane protein kinase
scaffold1010	DAFWA7679	Glyma08g09510.1	Leucine-rich repeat transmembrane protein kinase
scaffold1010	DAFWA1700	Glyma08g09510.1	Leucine-rich repeat transmembrane protein kinase
scaffold1010	DAFWA3651	Glyma10g25480.1	GATA transcription factor 1
scaffold1010	DAFWA7069	Glyma10g25480.1	GATA transcription factor 1
scaffold1010	DAFWA2138	Glyma10g25480.1	GATA transcription factor 1
scaffold1010	DAFWA2198	Glyma10g25480.1	GATA transcription factor 1
scaffold1010	DAFWA7679	Glyma10g25480.1	GATA transcription factor 1
scaffold1010	DAFWA1700	Glyma10g25480.1	GATA transcription factor 1
scaffold1010	DAFWA3651	Glyma15g23610.1	K-box region and MADS-box transcription factor family protein
scaffold1010	DAFWA2138	Glyma15g23610.1	K-box region and MADS-box transcription factor family protein
scaffold1010	DAFWA7069	Glyma15g23610.1	K-box region and MADS-box transcription factor family protein
scaffold1010	DAFWA2198	Glyma15g23610.1	K-box region and MADS-box transcription factor family protein
scaffold1010	DAFWA7679	Glyma15g23610.1	K-box region and MADS-box transcription factor family protein
scaffold1010	DAFWA1700	Glyma15g23610.1	K-box region and MADS-box transcription factor family protein
scaffold1010	DAFWA7679	Glyma16g22900.1	Protein of unknown function (DUF295)
scaffold1010	DAFWA2198	Glyma16g22900.1	Protein of unknown function (DUF295)
scaffold1010	DAFWA3651	Glyma16g22900.1	Protein of unknown function (DUF295)
scaffold1010	DAFWA7069	Glyma16g22900.1	Protein of unknown function (DUF295)
scaffold1010	DAFWA2138	Glyma16g22900.1	Protein of unknown function (DUF295)
scaffold1010	DAFWA1700	Glyma16g22900.1	Protein of unknown function (DUF295)
scaffold1010	DAFWA7679	Glyma18g33480.1	DNA/RNA polymerases superfamily protein
scaffold1010	DAFWA2198	Glyma18g33480.1	DNA/RNA polymerases superfamily protein
scaffold1010	DAFWA7069	Glyma18g33480.1	DNA/RNA polymerases superfamily protein
scaffold1010	DAFWA2138	Glyma18g33480.1	DNA/RNA polymerases superfamily protein
scaffold1010	DAFWA3651	Glyma18g33480.1	DNA/RNA polymerases superfamily protein
scaffold1010	DAFWA1700	Glyma18g33480.1	DNA/RNA polymerases superfamily protein
scaffold10105	DAFWA3444	Glyma11g01990.1
scaffold10105	DAFWA3444	Glyma12g13440.1
scaffold10126	iDAFWA688	Glyma08g07840.1	Endoplasmic reticulum vesicle transporter protein
scaffold10126	DAFWA6545	Glyma08g07840.1	Endoplasmic reticulum vesicle transporter protein
scaffold10168	DAFWA3056	Glyma13g02450.1
scaffold10168	DAFWA2937	Glyma13g02450.1
scaffold10171	DAFWA4144	Glyma12g13440.1
scaffold10171	DAFWA6823	Glyma12g13440.1
scaffold1022	DAFWA2404	AT2G01050.1
scaffold1022	DAFWA7366	AT2G01050.1
scaffold1022	DAFWA2404	Glyma06g01230.1	Tetratricopeptide repeat (TPR)-like superfamily protein
scaffold1022	DAFWA7366	Glyma06g01230.1	Tetratricopeptide repeat (TPR)-like superfamily protein
scaffold1022	DAFWA2404	Glyma07g13760.1	cysteine-rich RLK (RECEPTOR-like protein kinase) 8
scaffold1022	DAFWA7366	Glyma07g13760.1	cysteine-rich RLK (RECEPTOR-like protein kinase) 8
scaffold10261	DAFWA5165	Glyma04g15400.1
scaffold10261	DAFWA6862	Glyma04g15400.1
scaffold10261	DAFWA1305	Glyma04g15400.1
scaffold10261	DAFWA1305	Glyma06g40570.1	DNA/RNA polymerases superfamily protein
scaffold10261	DAFWA5165	Glyma06g40570.1	DNA/RNA polymerases superfamily protein
scaffold10261	DAFWA6862	Glyma06g40570.1	DNA/RNA polymerases superfamily protein
scaffold1027	DAFWA2310	Glyma07g34840.1	cysteine-rich RLK (RECEPTOR-like protein kinase) 8
scaffold1027	DAFWA6905	Glyma07g34840.1	cysteine-rich RLK (RECEPTOR-like protein kinase) 8
scaffold1028	DAFWA3026	ATMG00300.1
scaffold1028	DAFWA8417	ATMG00300.1
scaffold1028	DAFWA3026	Glyma01g34900.1	cysteine-rich RLK (RECEPTOR-like protein kinase) 8
scaffold1028	DAFWA8417	Glyma01g34900.1	cysteine-rich RLK (RECEPTOR-like protein kinase) 8
scaffold1028	DAFWA8417	Glyma10g01130.1	cysteine-rich RLK (RECEPTOR-like protein kinase) 8
scaffold1028	DAFWA3026	Glyma10g01130.1	cysteine-rich RLK (RECEPTOR-like protein kinase) 8
scaffold1028	DAFWA3026	Glyma10g44170.1	homogentisate phytyltransferase 1
scaffold1028	DAFWA8417	Glyma10g44170.1	homogentisate phytyltransferase 1
scaffold10288	DAFWA4201	Glyma13g21780.1	cysteine-rich RLK (RECEPTOR-like protein kinase) 8
scaffold1030	DAFWA8278	Glyma02g39830.1
scaffold1030	DAFWA4052	Glyma02g39830.1
scaffold1030	DAFWA5477	Glyma02g39830.1
scaffold1030	DAFWA8278	Glyma06g03070.1	"Transcription initiation factor IIF, beta subunit"
scaffold1030	DAFWA4052	Glyma06g03070.1	"Transcription initiation factor IIF, beta subunit"
scaffold1030	DAFWA5477	Glyma06g03070.1	"Transcription initiation factor IIF, beta subunit"
scaffold1030	DAFWA4052	Glyma08g10320.1	BED zinc finger ;hAT family dimerisation domain
scaffold1030	DAFWA8278	Glyma08g10320.1	BED zinc finger ;hAT family dimerisation domain
scaffold1030	DAFWA5477	Glyma08g10320.1	BED zinc finger ;hAT family dimerisation domain
scaffold1030	DAFWA4052	Glyma17g31180.1
scaffold1030	DAFWA8278	Glyma17g31180.1
scaffold1030	DAFWA5477	Glyma17g31180.1
scaffold10302	DAFWA5184	Glyma20g21460.1
scaffold10302	iDAFWA750	Glyma20g21460.1
scaffold10311	DAFWA8477	Glyma18g33480.1	DNA/RNA polymerases superfamily protein
scaffold10341	DAFWA7668	Glyma05g18850.1	GAG/POL/ENV polyprotein
scaffold10341	DAFWA7668	Glyma09g10910.1	GAG/POL/ENV polyprotein
scaffold10347	iDAFWA350	Glyma03g08110.1
scaffold10347	DAFWA2324	Glyma03g08110.1
scaffold10351	DAFWA6539	ATMG00820.1
scaffold10351	DAFWA1355	ATMG00820.1
scaffold10351	DAFWA7712	ATMG00820.1
scaffold10351	DAFWA2417	ATMG00820.1
scaffold10351	DAFWA7712	Glyma07g06600.1	RNI-like superfamily protein
scaffold10351	DAFWA6539	Glyma07g06600.1	RNI-like superfamily protein
scaffold10351	DAFWA1355	Glyma07g06600.1	RNI-like superfamily protein
scaffold10351	DAFWA2417	Glyma07g06600.1	RNI-like superfamily protein
scaffold10351	DAFWA7712	Glyma13g03370.1
scaffold10351	DAFWA2417	Glyma13g03370.1
scaffold10351	DAFWA1355	Glyma13g03370.1
scaffold10351	DAFWA6539	Glyma13g03370.1
scaffold10351	DAFWA7712	Glyma14g35840.1
scaffold10351	DAFWA2417	Glyma14g35840.1
scaffold10351	DAFWA1355	Glyma14g35840.1
scaffold10351	DAFWA6539	Glyma14g35840.1
scaffold10351	DAFWA1355	Glyma19g44190.1	G-box binding factor 3
scaffold10351	DAFWA2417	Glyma19g44190.1	G-box binding factor 3
scaffold10351	DAFWA6539	Glyma19g44190.1	G-box binding factor 3
scaffold10351	DAFWA7712	Glyma19g44190.1	G-box binding factor 3
scaffold10356	DAFWA5674	Glyma01g20430.1	cysteine-rich RLK (RECEPTOR-like protein kinase) 8
scaffold10356	DAFWA3336	Glyma01g20430.1	cysteine-rich RLK (RECEPTOR-like protein kinase) 8
scaffold10356	DAFWA6909	Glyma01g20430.1	cysteine-rich RLK (RECEPTOR-like protein kinase) 8
scaffold10356	DAFWA1212	Glyma01g20430.1	cysteine-rich RLK (RECEPTOR-like protein kinase) 8
scaffold10356	DAFWA8606	Glyma01g20430.1	cysteine-rich RLK (RECEPTOR-like protein kinase) 8
scaffold10356	DAFWA5674	Glyma16g14490.1	cysteine-rich RLK (RECEPTOR-like protein kinase) 8
scaffold10356	DAFWA1212	Glyma16g14490.1	cysteine-rich RLK (RECEPTOR-like protein kinase) 8
scaffold10356	DAFWA3336	Glyma16g14490.1	cysteine-rich RLK (RECEPTOR-like protein kinase) 8
scaffold10356	DAFWA6909	Glyma16g14490.1	cysteine-rich RLK (RECEPTOR-like protein kinase) 8
scaffold10356	DAFWA8606	Glyma16g14490.1	cysteine-rich RLK (RECEPTOR-like protein kinase) 8
scaffold10365	DAFWA1790	Glyma16g15590.1
scaffold10384	DAFWA3921	Glyma03g23280.1	DNA/RNA polymerases superfamily protein
scaffold10384	DAFWA4659	Glyma03g23280.1	DNA/RNA polymerases superfamily protein
scaffold10384	DAFWA6710	Glyma03g23280.1	DNA/RNA polymerases superfamily protein
scaffold10384	DAFWA2144	Glyma03g23280.1	DNA/RNA polymerases superfamily protein
scaffold10384	DAFWA6710	Glyma14g26460.1	Rhodanese/Cell cycle control phosphatase superfamily protein
scaffold10384	DAFWA3921	Glyma14g26460.1	Rhodanese/Cell cycle control phosphatase superfamily protein
scaffold10384	DAFWA4659	Glyma14g26460.1	Rhodanese/Cell cycle control phosphatase superfamily protein
scaffold10384	DAFWA2144	Glyma14g26460.1	Rhodanese/Cell cycle control phosphatase superfamily protein
scaffold10384	DAFWA4659	Glyma15g17610.1
scaffold10384	DAFWA3921	Glyma15g17610.1
scaffold10384	DAFWA6710	Glyma15g17610.1
scaffold10384	DAFWA2144	Glyma15g17610.1
scaffold10384	DAFWA6710	Glyma19g10150.1
scaffold10384	DAFWA4659	Glyma19g10150.1
scaffold10384	DAFWA3921	Glyma19g10150.1
scaffold10384	DAFWA2144	Glyma19g10150.1
scaffold10442	DAFWA8050	Glyma18g08160.1	Late embryogenesis abundant (LEA) hydroxyproline-rich glycoprotein family
scaffold10442	DAFWA7871	Glyma18g08160.1	Late embryogenesis abundant (LEA) hydroxyproline-rich glycoprotein family
scaffold10442	DAFWA7871	Glyma18g08180.1	uridine kinase-like 4
scaffold10442	DAFWA8050	Glyma18g08180.1	uridine kinase-like 4
scaffold1046	DAFWA6651	Glyma02g27180.1
scaffold1046	DAFWA4596	Glyma02g27180.1
scaffold1046	DAFWA4596	Glyma03g21660.1	DNA/RNA polymerases superfamily protein
scaffold1046	DAFWA6651	Glyma03g21660.1	DNA/RNA polymerases superfamily protein
scaffold10463	DAFWA8084	Glyma02g25150.1
scaffold10463	DAFWA1234	Glyma02g25150.1
scaffold10463	DAFWA3143	Glyma02g25150.1
scaffold10463	DAFWA8084	Glyma06g01230.1	Tetratricopeptide repeat (TPR)-like superfamily protein
scaffold10463	DAFWA1234	Glyma06g01230.1	Tetratricopeptide repeat (TPR)-like superfamily protein
scaffold10463	DAFWA3143	Glyma06g01230.1	Tetratricopeptide repeat (TPR)-like superfamily protein
scaffold10463	DAFWA3143	Glyma06g31330.1	"Polynucleotidyl transferase, ribonuclease H-like superfamily protein"
scaffold10463	DAFWA1234	Glyma06g31330.1	"Polynucleotidyl transferase, ribonuclease H-like superfamily protein"
scaffold10463	DAFWA8084	Glyma06g31330.1	"Polynucleotidyl transferase, ribonuclease H-like superfamily protein"
scaffold10465	DAFWA5021	Glyma03g10290.1	"Polynucleotidyl transferase, ribonuclease H-like superfamily protein"
scaffold10465	DAFWA1300	Glyma03g10290.1	"Polynucleotidyl transferase, ribonuclease H-like superfamily protein"
scaffold10501	DAFWA8122	AT4G04650.1
scaffold10501	DAFWA8122	Glyma10g27470.1
scaffold10501	DAFWA8122	Glyma12g32480.1
scaffold10511	DAFWA2297	AT3G21000.1
scaffold10511	DAFWA2297	Glyma08g17050.1
scaffold10511	DAFWA2297	Glyma12g15260.1	alpha-mannosidase 3
scaffold10511	DAFWA2297	Glyma15g37660.1
scaffold1054	DAFWA3968	Glyma05g05020.3	PPPDE putative thiol peptidase family protein
scaffold1054	DAFWA4638	Glyma05g05020.3	PPPDE putative thiol peptidase family protein
scaffold1054	DAFWA3968	Glyma10g03080.1	Phenazine biosynthesis PhzC/PhzF protein
scaffold1054	DAFWA4638	Glyma10g03080.1	Phenazine biosynthesis PhzC/PhzF protein
scaffold1054	DAFWA3968	Glyma17g15390.1	hydroxyproline-rich glycoprotein family protein
scaffold1054	DAFWA4638	Glyma17g15390.1	hydroxyproline-rich glycoprotein family protein
scaffold10540	DAFWA8514	Glyma07g20860.1	long-chain acyl-CoA synthetase 2
scaffold10540	DAFWA4409	Glyma07g20860.1	long-chain acyl-CoA synthetase 2
scaffold10540	DAFWA8791	Glyma07g20860.1	long-chain acyl-CoA synthetase 2
scaffold10540	DAFWA3802	Glyma07g20860.1	long-chain acyl-CoA synthetase 2
scaffold10540	DAFWA6951	Glyma07g20860.1	long-chain acyl-CoA synthetase 2
scaffold10540	DAFWA8514	Glyma11g13070.1	allene oxide synthase
scaffold10540	DAFWA6951	Glyma11g13070.1	allene oxide synthase
scaffold10540	DAFWA4409	Glyma11g13070.1	allene oxide synthase
scaffold10540	DAFWA3802	Glyma11g13070.1	allene oxide synthase
scaffold10540	DAFWA8791	Glyma11g13070.1	allene oxide synthase
scaffold10540	DAFWA8791	Glyma12g05150.1	cold-regulated 413-plasma membrane 2
scaffold10540	DAFWA8514	Glyma12g05150.1	cold-regulated 413-plasma membrane 2
scaffold10540	DAFWA6951	Glyma12g05150.1	cold-regulated 413-plasma membrane 2
scaffold10540	DAFWA3802	Glyma12g05150.1	cold-regulated 413-plasma membrane 2
scaffold10540	DAFWA4409	Glyma12g05150.1	cold-regulated 413-plasma membrane 2
scaffold10540	DAFWA8514	Glyma16g09250.1	cysteine-rich RLK (RECEPTOR-like protein kinase) 8
scaffold10540	DAFWA6951	Glyma16g09250.1	cysteine-rich RLK (RECEPTOR-like protein kinase) 8
scaffold10540	DAFWA3802	Glyma16g09250.1	cysteine-rich RLK (RECEPTOR-like protein kinase) 8
scaffold10540	DAFWA8791	Glyma16g09250.1	cysteine-rich RLK (RECEPTOR-like protein kinase) 8
scaffold10540	DAFWA4409	Glyma16g09250.1	cysteine-rich RLK (RECEPTOR-like protein kinase) 8
scaffold10567	DAFWA7468	Glyma0022s00440.1
scaffold10567	DAFWA7468	Glyma12g19490.1
scaffold10567	DAFWA7468	Glyma15g21480.1	phosphatidylinositol-4-phosphate 5-kinase 1
scaffold10567	DAFWA7468	Glyma17g31180.1
scaffold10569	DAFWA2635	Glyma17g31180.1
scaffold10590	DAFWA6731	ATMG00710.1
scaffold10590	DAFWA7551	ATMG00710.1
scaffold10590	DAFWA6731	Glyma13g19160.1
scaffold10590	DAFWA7551	Glyma13g19160.1
scaffold10604	DAFWA5889	Glyma15g38460.1
scaffold10604	DAFWA8753	Glyma15g38460.1
scaffold10604	DAFWA6670	Glyma15g38460.1
scaffold10604	DAFWA4510	Glyma15g38460.1
scaffold10633	DAFWA7192	Glyma03g27710.1
scaffold10653	DAFWA439	AT3G22220.2
scaffold10653	DAFWA439	Glyma02g34630.1
scaffold10653	DAFWA439	Glyma10g15120.1
scaffold10653	DAFWA439	Glyma18g44710.1	DNA/RNA polymerases superfamily protein
scaffold10689	DAFWA5844	AT3G17450.1
scaffold10689	DAFWA3279	AT3G17450.1
scaffold10689	DAFWA5844	Glyma13g21050.1	Histone superfamily protein
scaffold10689	DAFWA3279	Glyma13g21050.1	Histone superfamily protein
scaffold10695	DAFWA3701	AT4G15980.1
scaffold10695	DAFWA8474	AT4G15980.1
scaffold10695	DAFWA1373	AT4G15980.1
scaffold10695	DAFWA3683	AT4G15980.1
scaffold10695	DAFWA8474	Glyma07g05110.1
scaffold10695	DAFWA3701	Glyma07g05110.1
scaffold10695	DAFWA1373	Glyma07g05110.1
scaffold10695	DAFWA3683	Glyma07g05110.1
scaffold10695	DAFWA8474	Glyma13g17510.1	phosphatidylinositol-4-phosphate 5-kinase family protein
scaffold10695	DAFWA3701	Glyma13g17510.1	phosphatidylinositol-4-phosphate 5-kinase family protein
scaffold10695	DAFWA1373	Glyma13g17510.1	phosphatidylinositol-4-phosphate 5-kinase family protein
scaffold10695	DAFWA3683	Glyma13g17510.1	phosphatidylinositol-4-phosphate 5-kinase family protein
scaffold107	DAFWA8459	Glyma14g17420.1	cysteine-rich RLK (RECEPTOR-like protein kinase) 8
scaffold107	DAFWA6816	Glyma14g17420.1	cysteine-rich RLK (RECEPTOR-like protein kinase) 8
scaffold10725	DAFWA3440	Glyma04g13670.1	SKU5 similar 1
scaffold10725	DAFWA318	Glyma04g13670.1	SKU5 similar 1
scaffold10725	DAFWA3440	Glyma10g26980.1
scaffold10725	DAFWA318	Glyma10g26980.1
scaffold10725	DAFWA3440	Glyma13g21780.1	cysteine-rich RLK (RECEPTOR-like protein kinase) 8
scaffold10725	DAFWA318	Glyma13g21780.1	cysteine-rich RLK (RECEPTOR-like protein kinase) 8
scaffold1075	DAFWA4237	Glyma16g22900.1	Protein of unknown function (DUF295)
scaffold1075	DAFWA4237	Glyma19g02820.1
scaffold10753	DAFWA3837	Glyma16g17030.1	cysteine-rich RLK (RECEPTOR-like protein kinase) 8
scaffold10753	DAFWA5684	Glyma16g17030.1	cysteine-rich RLK (RECEPTOR-like protein kinase) 8
scaffold10753	DAFWA5821	Glyma16g17030.1	cysteine-rich RLK (RECEPTOR-like protein kinase) 8
scaffold1077	DAFWA4481	Glyma05g27960.2	caffeoyl-CoA 3-O-methyltransferase
scaffold10771	DAFWA5635	Glyma06g40570.1	DNA/RNA polymerases superfamily protein
scaffold10771	DAFWA3491	Glyma06g40570.1	DNA/RNA polymerases superfamily protein
scaffold10794	DAFWA2615	Glyma17g37140.1
scaffold10812	DAFWA3260	AT5G53670.1
scaffold10812	DAFWA2353	AT5G53670.1
scaffold10812	DAFWA828	AT5G53670.1
scaffold10819	DAFWA1334	AT3G55990.1
scaffold10819	DAFWA1334	Glyma04g11160.4
scaffold10830	DAFWA6930	ATMG00710.1
scaffold10830	DAFWA7317	ATMG00710.1
scaffold10830	DAFWA6930	Glyma06g30020.1	SECY homolog 1
scaffold10830	DAFWA7317	Glyma06g30020.1	SECY homolog 1
scaffold10830	DAFWA7317	Glyma06g37470.1	Ku80 family protein
scaffold10830	DAFWA6930	Glyma06g37470.1	Ku80 family protein
scaffold10871	DAFWA2181	Glyma04g33970.1	DNA/RNA polymerases superfamily protein
scaffold10871	DAFWA3609	Glyma04g33970.1	DNA/RNA polymerases superfamily protein
scaffold10871	DAFWA200	Glyma04g33970.1	DNA/RNA polymerases superfamily protein
scaffold10871	DAFWA2181	Glyma07g34390.1	"Polynucleotidyl transferase, ribonuclease H-like superfamily protein"
scaffold10871	DAFWA3609	Glyma07g34390.1	"Polynucleotidyl transferase, ribonuclease H-like superfamily protein"
scaffold10871	DAFWA200	Glyma07g34390.1	"Polynucleotidyl transferase, ribonuclease H-like superfamily protein"
scaffold10871	DAFWA2181	Glyma15g42300.2	Citrate synthase family protein
scaffold10871	DAFWA3609	Glyma15g42300.2	Citrate synthase family protein
scaffold10871	DAFWA200	Glyma15g42300.2	Citrate synthase family protein
scaffold10871	DAFWA200	Glyma16g13610.1	phosphoglucosamine mutase-related
scaffold10871	DAFWA2181	Glyma16g13610.1	phosphoglucosamine mutase-related
scaffold10871	DAFWA3609	Glyma16g13610.1	phosphoglucosamine mutase-related
scaffold10894	DAFWA2574	AT1G40390.1
scaffold10894	DAFWA7213	AT1G40390.1
scaffold10894	DAFWA7190	AT1G40390.1
scaffold10894	DAFWA8130	AT1G40390.1
scaffold10894	DAFWA2860	AT1G40390.1
scaffold10894	DAFWA8130	AT4G20520.1
scaffold10894	DAFWA7190	AT4G20520.1
scaffold10894	DAFWA2860	AT4G20520.1
scaffold10894	DAFWA2574	AT4G20520.1
scaffold10894	DAFWA7213	AT4G20520.1
scaffold10894	DAFWA2860	Glyma03g21660.1	DNA/RNA polymerases superfamily protein
scaffold10894	DAFWA7190	Glyma03g21660.1	DNA/RNA polymerases superfamily protein
scaffold10894	DAFWA2574	Glyma03g21660.1	DNA/RNA polymerases superfamily protein
scaffold10894	DAFWA7213	Glyma03g21660.1	DNA/RNA polymerases superfamily protein
scaffold10894	DAFWA8130	Glyma03g21660.1	DNA/RNA polymerases superfamily protein
scaffold10894	DAFWA8130	Glyma06g48160.1	Ribonuclease H-like superfamily protein
scaffold10894	DAFWA2574	Glyma06g48160.1	Ribonuclease H-like superfamily protein
scaffold10894	DAFWA7190	Glyma06g48160.1	Ribonuclease H-like superfamily protein
scaffold10894	DAFWA2860	Glyma06g48160.1	Ribonuclease H-like superfamily protein
scaffold10894	DAFWA7213	Glyma06g48160.1	Ribonuclease H-like superfamily protein
scaffold10894	DAFWA2860	Glyma12g10630.1	zinc ion binding;nucleic acid binding
scaffold10894	DAFWA7213	Glyma12g10630.1	zinc ion binding;nucleic acid binding
scaffold10894	DAFWA2574	Glyma12g10630.1	zinc ion binding;nucleic acid binding
scaffold10894	DAFWA7190	Glyma12g10630.1	zinc ion binding;nucleic acid binding
scaffold10894	DAFWA8130	Glyma12g10630.1	zinc ion binding;nucleic acid binding
scaffold10923	DAFWA742	Glyma09g11620.1
scaffold10923	DAFWA5862	Glyma09g11620.1
scaffold10933	DAFWA5432	Glyma06g40570.1	DNA/RNA polymerases superfamily protein
scaffold10933	DAFWA5432	Glyma09g09850.1	Subtilase family protein
scaffold10933	DAFWA5432	Glyma11g16030.1
scaffold1097	DAFWA4273	Glyma02g28010.1	DNA/RNA polymerases superfamily protein
scaffold1097	DAFWA1938	Glyma02g28010.1	DNA/RNA polymerases superfamily protein
scaffold1097	DAFWA5193	Glyma02g28010.1	DNA/RNA polymerases superfamily protein
scaffold1097	DAFWA80	Glyma02g28010.1	DNA/RNA polymerases superfamily protein
scaffold10975	DAFWA6667	Glyma14g36930.2	B-box type zinc finger protein with CCT domain
scaffold10975	DAFWA6567	Glyma14g36930.2	B-box type zinc finger protein with CCT domain
scaffold10975	DAFWA6667	Glyma20g06830.1
scaffold10975	DAFWA6567	Glyma20g06830.1
scaffold10975	DAFWA6567	Glyma20g06840.1
scaffold10975	DAFWA6667	Glyma20g06840.1
scaffold10980	DAFWA5785	AT3G62110.1
scaffold10980	DAFWA5785	AT4G38180.1
scaffold10980	DAFWA5785	Glyma02g01000.1	Flavin containing amine oxidoreductase family
scaffold10980	DAFWA5785	Glyma02g01010.1	indole-3-acetic acid inducible 30
scaffold10980	DAFWA5785	Glyma10g27810.1	Albino or Glassy Yellow 1
scaffold11046	DAFWA6644	Glyma01g07740.1
scaffold11046	DAFWA4282	Glyma01g07740.1
scaffold11046	DAFWA5078	Glyma01g07740.1
scaffold11046	DAFWA5078	Glyma06g41410.1	DNA/RNA polymerases superfamily protein
scaffold11046	DAFWA4282	Glyma06g41410.1	DNA/RNA polymerases superfamily protein
scaffold11046	DAFWA6644	Glyma06g41410.1	DNA/RNA polymerases superfamily protein
scaffold11046	DAFWA4282	Glyma09g29610.1	NAD(P)-binding Rossmann-fold superfamily protein
scaffold11046	DAFWA5078	Glyma09g29610.1	NAD(P)-binding Rossmann-fold superfamily protein
scaffold11046	DAFWA6644	Glyma09g29610.1	NAD(P)-binding Rossmann-fold superfamily protein
scaffold11046	DAFWA4282	Glyma16g34210.1	Kinase interacting (KIP1-like) family protein
scaffold11046	DAFWA5078	Glyma16g34210.1	Kinase interacting (KIP1-like) family protein
scaffold11046	DAFWA6644	Glyma16g34210.1	Kinase interacting (KIP1-like) family protein
scaffold11055	DAFWA4248	Glyma19g02820.1
scaffold11060	DAFWA6832	AT1G80660.1
scaffold11060	DAFWA1847	AT1G80660.1
scaffold11060	DAFWA1384	AT1G80660.1
scaffold11060	DAFWA2401	AT1G80660.1
scaffold11060	DAFWA2231	AT1G80660.1
scaffold11060	DAFWA4584	AT1G80660.1
scaffold11060	DAFWA2653	AT1G80660.1
scaffold11060	iDAFWA226	AT1G80660.1
scaffold11060	DAFWA4584	Glyma17g29510.1	Zinc finger protein 622
scaffold11060	DAFWA2231	Glyma17g29510.1	Zinc finger protein 622
scaffold11060	DAFWA1384	Glyma17g29510.1	Zinc finger protein 622
scaffold11060	DAFWA2401	Glyma17g29510.1	Zinc finger protein 622
scaffold11060	DAFWA6832	Glyma17g29510.1	Zinc finger protein 622
scaffold11060	DAFWA1847	Glyma17g29510.1	Zinc finger protein 622
scaffold11060	DAFWA2653	Glyma17g29510.1	Zinc finger protein 622
scaffold11060	iDAFWA226	Glyma17g29510.1	Zinc finger protein 622
scaffold11060	DAFWA6832	Glyma17g29740.1	Protein kinase superfamily protein
scaffold11060	DAFWA2401	Glyma17g29740.1	Protein kinase superfamily protein
scaffold11060	DAFWA4584	Glyma17g29740.1	Protein kinase superfamily protein
scaffold11060	DAFWA1847	Glyma17g29740.1	Protein kinase superfamily protein
scaffold11060	DAFWA2231	Glyma17g29740.1	Protein kinase superfamily protein
scaffold11060	DAFWA1384	Glyma17g29740.1	Protein kinase superfamily protein
scaffold11060	DAFWA2653	Glyma17g29740.1	Protein kinase superfamily protein
scaffold11060	iDAFWA226	Glyma17g29740.1	Protein kinase superfamily protein
scaffold11060	DAFWA4584	Glyma18g44320.1	Peroxidase superfamily protein
scaffold11060	DAFWA1384	Glyma18g44320.1	Peroxidase superfamily protein
scaffold11060	DAFWA1847	Glyma18g44320.1	Peroxidase superfamily protein
scaffold11060	DAFWA2401	Glyma18g44320.1	Peroxidase superfamily protein
scaffold11060	DAFWA6832	Glyma18g44320.1	Peroxidase superfamily protein
scaffold11060	DAFWA2231	Glyma18g44320.1	Peroxidase superfamily protein
scaffold11060	DAFWA2653	Glyma18g44320.1	Peroxidase superfamily protein
scaffold11060	iDAFWA226	Glyma18g44320.1	Peroxidase superfamily protein
scaffold11061	DAFWA6256	AT1G64620.1
scaffold11067	iDAFWA247	AT3G11440.1
scaffold11067	iDAFWA247	Glyma02g44480.1	Ubiquitin-associated/translation elongation factor EF1B protein
scaffold11067	iDAFWA247	Glyma15g36170.1	"nuclear factor Y, subunit C11"
scaffold11067	iDAFWA247	Glyma15g36180.1	cystatin B
scaffold11067	iDAFWA247	Glyma15g36200.1	nodulin MtN21 /EamA-like transporter family protein
scaffold11067	iDAFWA247	Glyma19g28130.1	DNA/RNA polymerases superfamily protein
scaffold11068	DAFWA6003	AT5G60390.3
scaffold11078	DAFWA7796	Glyma01g20430.1	cysteine-rich RLK (RECEPTOR-like protein kinase) 8
scaffold11078	DAFWA7746	Glyma01g20430.1	cysteine-rich RLK (RECEPTOR-like protein kinase) 8
scaffold11153	DAFWA2676	Glyma04g25810.1
scaffold11197	iDAFWA142	Glyma12g13440.1
scaffold11205	DAFWA4490	AT1G33710.1
scaffold11205	DAFWA4071	AT1G33710.1
scaffold11205	DAFWA4071	AT1G66380.1
scaffold11205	DAFWA4490	AT1G66380.1
scaffold11218	DAFWA2536	AT2G25409.1
scaffold11218	DAFWA2536	AT2G46495.1
scaffold11218	DAFWA2536	AT3G60190.1
scaffold11218	DAFWA2536	AT3G61730.1
scaffold11218	DAFWA2536	AT4G34370.1
scaffold11218	DAFWA2536	Glyma04g33970.1	DNA/RNA polymerases superfamily protein
scaffold11218	DAFWA2536	Glyma06g13330.1	SET domain protein 16
scaffold11252	DAFWA1621	Glyma05g23600.1	Plant transposase (Ptta/En/Spm family)
scaffold11252	DAFWA1621	Glyma17g16090.1
scaffold11298	DAFWA2545	Glyma01g26610.1	DNA/RNA polymerases superfamily protein
scaffold11298	DAFWA2241	Glyma01g26610.1	DNA/RNA polymerases superfamily protein
scaffold11298	DAFWA826	Glyma01g26610.1	DNA/RNA polymerases superfamily protein
scaffold11298	DAFWA1468	Glyma01g26610.1	DNA/RNA polymerases superfamily protein
scaffold1132	DAFWA4115	Glyma10g44110.1	Ypt/Rab-GAP domain of gyp1p superfamily protein
scaffold11324	DAFWA1044	Glyma03g26090.1	RAS 5
scaffold11324	DAFWA6100	Glyma03g26090.1	RAS 5
scaffold11324	DAFWA4718	Glyma03g26090.1	RAS 5
scaffold11324	DAFWA1044	Glyma09g37810.1	Protein kinase superfamily protein
scaffold11324	DAFWA4718	Glyma09g37810.1	Protein kinase superfamily protein
scaffold11324	DAFWA6100	Glyma09g37810.1	Protein kinase superfamily protein
scaffold11324	DAFWA4718	Glyma13g25690.1	Proteasome component (PCI) domain protein
scaffold11324	DAFWA6100	Glyma13g25690.1	Proteasome component (PCI) domain protein
scaffold11324	DAFWA1044	Glyma13g25690.1	Proteasome component (PCI) domain protein
scaffold11324	DAFWA1044	Glyma20g39080.1	Hyaluronan / mRNA binding family
scaffold11324	DAFWA4718	Glyma20g39080.1	Hyaluronan / mRNA binding family
scaffold11324	DAFWA6100	Glyma20g39080.1	Hyaluronan / mRNA binding family
scaffold11328	DAFWA413	Glyma01g20430.1	cysteine-rich RLK (RECEPTOR-like protein kinase) 8
scaffold11328	DAFWA7188	Glyma01g20430.1	cysteine-rich RLK (RECEPTOR-like protein kinase) 8
scaffold11328	DAFWA2217	Glyma01g20430.1	cysteine-rich RLK (RECEPTOR-like protein kinase) 8
scaffold11334	DAFWA6506	Glyma10g09190.1	GAG/POL/ENV polyprotein
scaffold11334	DAFWA1061	Glyma10g09190.1	GAG/POL/ENV polyprotein
scaffold11339	DAFWA2784	Glyma07g22540.1
scaffold11382	DAFWA3741	Glyma18g37360.1
scaffold11382	DAFWA1953	Glyma18g37360.1
scaffold11382	DAFWA8690	Glyma18g37360.1
scaffold11382	DAFWA4992	Glyma18g37360.1
scaffold11382	DAFWA6809	Glyma18g37360.1
scaffold11440	DAFWA8261	Glyma12g13440.1
scaffold11440	DAFWA8634	Glyma12g13440.1
scaffold11451	DAFWA8073	Glyma01g29320.1	cysteine-rich RLK (RECEPTOR-like protein kinase) 8
scaffold11451	iDAFWA593	Glyma01g29320.1	cysteine-rich RLK (RECEPTOR-like protein kinase) 8
scaffold11451	DAFWA6526	Glyma01g29320.1	cysteine-rich RLK (RECEPTOR-like protein kinase) 8
scaffold11451	iDAFWA507	Glyma01g29320.1	cysteine-rich RLK (RECEPTOR-like protein kinase) 8
scaffold11451	DAFWA8073	Glyma18g20600.1	"Pyruvate phosphate dikinase, PEP/pyruvate binding domain"
scaffold11451	DAFWA6526	Glyma18g20600.1	"Pyruvate phosphate dikinase, PEP/pyruvate binding domain"
scaffold11451	iDAFWA593	Glyma18g20600.1	"Pyruvate phosphate dikinase, PEP/pyruvate binding domain"
scaffold11451	iDAFWA507	Glyma18g20600.1	"Pyruvate phosphate dikinase, PEP/pyruvate binding domain"
scaffold11490	DAFWA1229	AT5G20635.1
scaffold11490	DAFWA5424	AT5G20635.1
scaffold11490	DAFWA1229	Glyma01g41280.1	cysteine-rich RLK (RECEPTOR-like protein kinase) 8
scaffold11490	DAFWA5424	Glyma01g41280.1	cysteine-rich RLK (RECEPTOR-like protein kinase) 8
scaffold11490	DAFWA1229	Glyma09g04010.1
scaffold11490	DAFWA5424	Glyma09g04010.1
scaffold11512	DAFWA7771	Glyma06g40570.1	DNA/RNA polymerases superfamily protein
scaffold11512	DAFWA1922	Glyma06g40570.1	DNA/RNA polymerases superfamily protein
scaffold11512	iDAFWA382	Glyma06g40570.1	DNA/RNA polymerases superfamily protein
scaffold11513	DAFWA2398	Glyma11g09730.3	NADH-ubiquinone oxidoreductase-related
scaffold11516	DAFWA7839	AT1G26440.3
scaffold11516	DAFWA1549	AT1G26440.3
scaffold11516	DAFWA5743	AT1G26440.3
scaffold1153	DAFWA3479	AT1G55915.1
scaffold1153	DAFWA6056	AT1G55915.1
scaffold11533	DAFWA1494	Glyma06g22240.1	"TEOSINTE BRANCHED 1, cycloidea and PCF transcription factor 5"
scaffold11533	DAFWA1494	Glyma06g43550.3	Ribosomal protein S7p/S5e family protein
scaffold11533	DAFWA1494	Glyma07g18520.1	cysteine-rich RLK (RECEPTOR-like protein kinase) 8
scaffold11533	DAFWA1494	Glyma08g27190.1
scaffold11533	DAFWA1494	Glyma13g06200.1
scaffold11533	DAFWA1494	Glyma19g03690.1	chlororespiratory reduction 7
scaffold11550	DAFWA6630	Glyma06g19130.1	DNAse I-like superfamily protein
scaffold11569	DAFWA1829	AT5G43970.1
scaffold11569	DAFWA1829	Glyma06g00210.1
scaffold11597	DAFWA2733	Glyma07g22540.1
scaffold11597	DAFWA3237	Glyma07g22540.1
scaffold11597	DAFWA3237	Glyma09g26090.1	cysteine-rich RLK (RECEPTOR-like protein kinase) 8
scaffold11597	DAFWA2733	Glyma09g26090.1	cysteine-rich RLK (RECEPTOR-like protein kinase) 8
scaffold11600	DAFWA3042	Glyma0025s00200.1
scaffold11600	DAFWA569	Glyma0025s00200.1
scaffold11600	DAFWA3042	Glyma01g31530.1
scaffold11600	DAFWA569	Glyma01g31530.1
scaffold11600	DAFWA569	Glyma08g00350.1
scaffold11600	DAFWA3042	Glyma08g00350.1
scaffold11640	DAFWA5045	Glyma10g06330.1	TTF-type zinc finger protein with HAT dimerisation domain
scaffold11640	DAFWA5045	Glyma17g33290.1
scaffold11642	DAFWA8356	AT3G24255.1
scaffold11642	DAFWA8778	AT3G24255.1
scaffold11642	DAFWA1603	AT3G24255.1
scaffold11642	DAFWA8778	Glyma15g26100.1	zinc ion binding;nucleic acid binding
scaffold11642	DAFWA1603	Glyma15g26100.1	zinc ion binding;nucleic acid binding
scaffold11642	DAFWA8356	Glyma15g26100.1	zinc ion binding;nucleic acid binding
scaffold11642	DAFWA1603	Glyma18g18890.1	zinc ion binding;nucleic acid binding
scaffold11642	DAFWA8778	Glyma18g18890.1	zinc ion binding;nucleic acid binding
scaffold11642	DAFWA8356	Glyma18g18890.1	zinc ion binding;nucleic acid binding
scaffold11676	DAFWA6428	Glyma15g21480.1	phosphatidylinositol-4-phosphate 5-kinase 1
scaffold11676	DAFWA1333	Glyma15g21480.1	phosphatidylinositol-4-phosphate 5-kinase 1
scaffold11686	DAFWA7267	Glyma07g18910.1
scaffold11686	iDAFWA189	Glyma07g18910.1
scaffold11686	DAFWA3443	Glyma07g18910.1
scaffold11693	DAFWA1770	ATCG00720.1
scaffold11693	DAFWA6489	ATCG00720.1
scaffold11693	DAFWA1770	ATMG00710.1
scaffold11693	DAFWA6489	ATMG00710.1
scaffold11693	DAFWA1770	Glyma02g13820.1	Pectin lyase-like superfamily protein
scaffold11693	DAFWA6489	Glyma02g13820.1	Pectin lyase-like superfamily protein
scaffold11703	DAFWA7739	AT5G48050.1
scaffold11703	DAFWA7739	Glyma10g40480.1	Peroxisomal membrane 22 kDa (Mpv17/PMP22) family protein
scaffold11731	DAFWA8789	Glyma09g26090.1	cysteine-rich RLK (RECEPTOR-like protein kinase) 8
scaffold11731	DAFWA4677	Glyma09g26090.1	cysteine-rich RLK (RECEPTOR-like protein kinase) 8
scaffold11731	DAFWA28	Glyma09g26090.1	cysteine-rich RLK (RECEPTOR-like protein kinase) 8
scaffold11731	iDAFWA206	Glyma09g26090.1	cysteine-rich RLK (RECEPTOR-like protein kinase) 8
scaffold11747	DAFWA2943	Glyma15g09710.1	Metallo-hydrolase/oxidoreductase superfamily protein
scaffold11747	DAFWA2762	Glyma15g09710.1	Metallo-hydrolase/oxidoreductase superfamily protein
scaffold11747	DAFWA2762	Glyma16g16070.1	DNA/RNA polymerases superfamily protein
scaffold11747	DAFWA2943	Glyma16g16070.1	DNA/RNA polymerases superfamily protein
scaffold11747	DAFWA2943	Glyma20g36500.1	zinc ion binding;nucleic acid binding
scaffold11747	DAFWA2762	Glyma20g36500.1	zinc ion binding;nucleic acid binding
scaffold11757	DAFWA998	Glyma07g14970.1
scaffold11757	iDAFWA791	Glyma07g14970.1
scaffold11757	DAFWA3517	Glyma07g14970.1
scaffold11757	DAFWA2534	Glyma07g14970.1
scaffold11757	DAFWA435	Glyma07g14970.1
scaffold11757	DAFWA998	Glyma08g32320.1	DNA/RNA polymerases superfamily protein
scaffold11757	iDAFWA791	Glyma08g32320.1	DNA/RNA polymerases superfamily protein
scaffold11757	DAFWA3517	Glyma08g32320.1	DNA/RNA polymerases superfamily protein
scaffold11757	DAFWA2534	Glyma08g32320.1	DNA/RNA polymerases superfamily protein
scaffold11757	DAFWA435	Glyma08g32320.1	DNA/RNA polymerases superfamily protein
scaffold11757	DAFWA998	Glyma12g13440.1
scaffold11757	DAFWA3517	Glyma12g13440.1
scaffold11757	iDAFWA791	Glyma12g13440.1
scaffold11757	DAFWA2534	Glyma12g13440.1
scaffold11757	DAFWA435	Glyma12g13440.1
scaffold11757	DAFWA3517	Glyma15g17820.1	Gag-Pol-related retrotransposon family protein
scaffold11757	DAFWA998	Glyma15g17820.1	Gag-Pol-related retrotransposon family protein
scaffold11757	iDAFWA791	Glyma15g17820.1	Gag-Pol-related retrotransposon family protein
scaffold11757	DAFWA2534	Glyma15g17820.1	Gag-Pol-related retrotransposon family protein
scaffold11757	DAFWA435	Glyma15g17820.1	Gag-Pol-related retrotransposon family protein
scaffold11781	DAFWA8191	Glyma10g22090.1	"cytochrome P450, family 71, subfamily B, polypeptide 12"
scaffold11801	DAFWA5173	Glyma07g16820.1	MuDR family transposase
scaffold1181	DAFWA1675	AT3G31402.2
scaffold1181	DAFWA1984	AT3G31402.2
scaffold1181	DAFWA1984	Glyma17g37140.1
scaffold1181	DAFWA1675	Glyma17g37140.1
scaffold11880	DAFWA2130	ATMG00300.1
scaffold11880	DAFWA6918	ATMG00300.1
scaffold11880	DAFWA2284	ATMG00300.1
scaffold11880	DAFWA525	ATMG00300.1
scaffold11880	DAFWA2284	Glyma02g03270.1	cysteine-rich RLK (RECEPTOR-like protein kinase) 8
scaffold11880	DAFWA6918	Glyma02g03270.1	cysteine-rich RLK (RECEPTOR-like protein kinase) 8
scaffold11880	DAFWA2130	Glyma02g03270.1	cysteine-rich RLK (RECEPTOR-like protein kinase) 8
scaffold11880	DAFWA525	Glyma02g03270.1	cysteine-rich RLK (RECEPTOR-like protein kinase) 8
scaffold11880	DAFWA6918	Glyma04g35850.1	KNOTTED1-like homeobox gene 6
scaffold11880	DAFWA2284	Glyma04g35850.1	KNOTTED1-like homeobox gene 6
scaffold11880	DAFWA2130	Glyma04g35850.1	KNOTTED1-like homeobox gene 6
scaffold11880	DAFWA525	Glyma04g35850.1	KNOTTED1-like homeobox gene 6
scaffold11880	DAFWA2130	Glyma10g12900.1	zinc knuckle (CCHC-type) family protein
scaffold11880	DAFWA2284	Glyma10g12900.1	zinc knuckle (CCHC-type) family protein
scaffold11880	DAFWA6918	Glyma10g12900.1	zinc knuckle (CCHC-type) family protein
scaffold11880	DAFWA525	Glyma10g12900.1	zinc knuckle (CCHC-type) family protein
scaffold119	DAFWA2494	Glyma06g40190.1
scaffold119	DAFWA4436	Glyma06g40190.1
scaffold119	DAFWA6553	Glyma06g40190.1
scaffold119	DAFWA7597	Glyma06g40190.1
scaffold119	DAFWA2010	Glyma06g40190.1
scaffold119	DAFWA7597	Glyma14g18800.1	DNA/RNA polymerases superfamily protein
scaffold119	DAFWA6553	Glyma14g18800.1	DNA/RNA polymerases superfamily protein
scaffold119	DAFWA2494	Glyma14g18800.1	DNA/RNA polymerases superfamily protein
scaffold119	DAFWA4436	Glyma14g18800.1	DNA/RNA polymerases superfamily protein
scaffold119	DAFWA2010	Glyma14g18800.1	DNA/RNA polymerases superfamily protein
scaffold11911	DAFWA7945	AT1G40390.1
scaffold11911	DAFWA2965	AT1G40390.1
scaffold11911	DAFWA7945	Glyma08g37260.1
scaffold11911	DAFWA2965	Glyma08g37260.1
scaffold11911	DAFWA7945	Glyma09g11530.1
scaffold11911	DAFWA2965	Glyma09g11530.1
scaffold11911	DAFWA7945	Glyma15g26100.1	zinc ion binding;nucleic acid binding
scaffold11911	DAFWA2965	Glyma15g26100.1	zinc ion binding;nucleic acid binding
scaffold11927	DAFWA1319	Glyma01g20430.1	cysteine-rich RLK (RECEPTOR-like protein kinase) 8
scaffold11927	DAFWA1319	Glyma11g25770.1	DNA/RNA polymerases superfamily protein
scaffold11944	DAFWA4016	Glyma0022s00440.1
scaffold11944	DAFWA4016	Glyma03g10410.1	"Aminotransferase-like, plant mobile domain family protein"
scaffold1199	DAFWA4712	AT5G48270.1
scaffold1199	DAFWA5423	AT5G48270.1
scaffold1199	DAFWA4214	AT5G48270.1
scaffold1199	DAFWA5423	Glyma0022s00440.1
scaffold1199	DAFWA4214	Glyma0022s00440.1
scaffold1199	DAFWA4712	Glyma0022s00440.1
scaffold1199	DAFWA4712	Glyma02g03270.1	cysteine-rich RLK (RECEPTOR-like protein kinase) 8
scaffold1199	DAFWA4214	Glyma02g03270.1	cysteine-rich RLK (RECEPTOR-like protein kinase) 8
scaffold1199	DAFWA5423	Glyma02g03270.1	cysteine-rich RLK (RECEPTOR-like protein kinase) 8
scaffold1199	DAFWA5423	Glyma03g37790.1	basic region/leucine zipper motif 53
scaffold1199	DAFWA4214	Glyma03g37790.1	basic region/leucine zipper motif 53
scaffold1199	DAFWA4712	Glyma03g37790.1	basic region/leucine zipper motif 53
scaffold1199	DAFWA4214	Glyma07g19820.1	hydrolases;protein serine/threonine phosphatases
scaffold1199	DAFWA5423	Glyma07g19820.1	hydrolases;protein serine/threonine phosphatases
scaffold1199	DAFWA4712	Glyma07g19820.1	hydrolases;protein serine/threonine phosphatases
scaffold1199	DAFWA5423	Glyma09g11620.1
scaffold1199	DAFWA4214	Glyma09g11620.1
scaffold1199	DAFWA4712	Glyma09g11620.1
scaffold1199	DAFWA5423	Glyma12g32480.1
scaffold1199	DAFWA4712	Glyma12g32480.1
scaffold1199	DAFWA4214	Glyma12g32480.1
scaffold1199	DAFWA4712	Glyma16g07170.1
scaffold1199	DAFWA4214	Glyma16g07170.1
scaffold1199	DAFWA5423	Glyma16g07170.1
scaffold1199	DAFWA5423	Glyma17g20420.1	RNA-directed DNA polymerase (reverse transcriptase)-related family protein
scaffold1199	DAFWA4214	Glyma17g20420.1	RNA-directed DNA polymerase (reverse transcriptase)-related family protein
scaffold1199	DAFWA4712	Glyma17g20420.1	RNA-directed DNA polymerase (reverse transcriptase)-related family protein
scaffold1199	DAFWA5423	Glyma20g21590.1	MuDR family transposase
scaffold1199	DAFWA4712	Glyma20g21590.1	MuDR family transposase
scaffold1199	DAFWA4214	Glyma20g21590.1	MuDR family transposase
scaffold12054	DAFWA3823	AT1G64380.1
scaffold12054	DAFWA3823	Glyma01g34900.1	cysteine-rich RLK (RECEPTOR-like protein kinase) 8
scaffold12090	DAFWA2582	Glyma07g22540.1
scaffold12090	DAFWA2582	Glyma15g32290.1	cysteine-rich RLK (RECEPTOR-like protein kinase) 8
scaffold12201	DAFWA7286	AT3G21000.1
scaffold12201	DAFWA7286	AT4G20520.1
scaffold12201	DAFWA7286	Glyma03g02020.2	Ribonuclease H-like superfamily protein
scaffold12201	DAFWA7286	Glyma03g05300.1
scaffold12201	DAFWA7286	Glyma04g32860.1	DNA/RNA polymerases superfamily protein
scaffold12201	DAFWA7286	Glyma05g36750.1	transcriptional coactivator p15 (PC4) family protein (KELP)
scaffold12273	DAFWA5733	AT5G37840.1
scaffold12273	DAFWA2604	AT5G37840.1
scaffold12273	DAFWA5733	Glyma04g38240.1	myb domain protein 4
scaffold12273	DAFWA2604	Glyma04g38240.1	myb domain protein 4
scaffold12273	DAFWA5733	Glyma14g07460.1	Protein kinase superfamily protein
scaffold12273	DAFWA2604	Glyma14g07460.1	Protein kinase superfamily protein
scaffold12273	DAFWA5733	Glyma14g07470.1	AAR2 protein family
scaffold12273	DAFWA2604	Glyma14g07470.1	AAR2 protein family
scaffold12275	DAFWA8152	Glyma03g21660.1	DNA/RNA polymerases superfamily protein
scaffold12302	DAFWA2453	Glyma14g14550.1
scaffold12302	DAFWA2453	Glyma16g15590.1
scaffold12315	DAFWA1967	Glyma10g22170.1	cysteine-rich RLK (RECEPTOR-like protein kinase) 8
scaffold12331	DAFWA5011	Glyma19g28130.1	DNA/RNA polymerases superfamily protein
scaffold12331	DAFWA5452	Glyma19g28130.1	DNA/RNA polymerases superfamily protein
scaffold12344	DAFWA500	AT3G09510.1
scaffold12345	DAFWA2021	AT1G72660.3
scaffold12345	DAFWA4327	AT1G72660.3
scaffold12345	DAFWA4327	Glyma06g40570.1	DNA/RNA polymerases superfamily protein
scaffold12345	DAFWA2021	Glyma06g40570.1	DNA/RNA polymerases superfamily protein
scaffold12345	DAFWA2021	Glyma16g15590.1
scaffold12345	DAFWA4327	Glyma16g15590.1
scaffold12345	DAFWA4327	Glyma17g31180.1
scaffold12345	DAFWA2021	Glyma17g31180.1
scaffold12362	DAFWA8120	Glyma04g34950.1	BED zinc finger ;hAT family dimerisation domain
scaffold12362	DAFWA8120	Glyma14g01400.1	DNA/RNA polymerases superfamily protein
scaffold12372	DAFWA2371	AT1G67960.1
scaffold12372	DAFWA2371	Glyma07g18520.1	cysteine-rich RLK (RECEPTOR-like protein kinase) 8
scaffold12390	DAFWA3641	Glyma10g12900.1	zinc knuckle (CCHC-type) family protein
scaffold12390	DAFWA276	Glyma10g12900.1	zinc knuckle (CCHC-type) family protein
scaffold12395	DAFWA1890	AT3G21000.1
scaffold12395	DAFWA1890	Glyma01g07740.1
scaffold12395	DAFWA1890	Glyma19g41730.1	Calmodulin-binding protein
scaffold1241	DAFWA1122	Glyma06g10860.1	peptidases
scaffold1241	DAFWA1122	Glyma08g14380.1	Mitochondrial substrate carrier family protein
scaffold1241	DAFWA1122	Glyma14g34790.1
scaffold12428	DAFWA8179	AT1G13560.1
scaffold12428	DAFWA7310	AT1G13560.1
scaffold1243	DAFWA1115	Glyma04g33970.1	DNA/RNA polymerases superfamily protein
scaffold1243	DAFWA1952	Glyma04g33970.1	DNA/RNA polymerases superfamily protein
scaffold12437	DAFWA1642	AT3G02210.1
scaffold12437	DAFWA1642	Glyma05g22090.1
scaffold12473	DAFWA2617	Glyma10g26200.1
scaffold12473	DAFWA2617	Glyma17g37140.1
scaffold12594	DAFWA4779	Glyma04g24280.1	DNA/RNA polymerases superfamily protein
scaffold12594	DAFWA6192	Glyma04g24280.1	DNA/RNA polymerases superfamily protein
scaffold12594	DAFWA4061	Glyma04g24280.1	DNA/RNA polymerases superfamily protein
scaffold12594	DAFWA5239	Glyma04g24280.1	DNA/RNA polymerases superfamily protein
scaffold12594	DAFWA6192	Glyma15g21480.1	phosphatidylinositol-4-phosphate 5-kinase 1
scaffold12594	DAFWA4779	Glyma15g21480.1	phosphatidylinositol-4-phosphate 5-kinase 1
scaffold12594	DAFWA5239	Glyma15g21480.1	phosphatidylinositol-4-phosphate 5-kinase 1
scaffold12594	DAFWA4061	Glyma15g21480.1	phosphatidylinositol-4-phosphate 5-kinase 1
scaffold12605	DAFWA5531	AT1G64230.4
scaffold12605	DAFWA5531	AT1G67020.1
scaffold12605	DAFWA5531	Glyma10g22170.1	cysteine-rich RLK (RECEPTOR-like protein kinase) 8
scaffold12605	DAFWA5531	Glyma14g08110.1
scaffold12609	DAFWA2794	Glyma02g36320.1	DNA/RNA polymerases superfamily protein
scaffold12609	DAFWA2794	Glyma16g15590.1
scaffold12634	DAFWA5461	Glyma0023s00200.1	DNA/RNA polymerases superfamily protein
scaffold12639	DAFWA3919	AT4G21530.1
scaffold12639	DAFWA3919	Glyma07g30970.1	riboflavin kinase/FMN hydrolase
scaffold12639	DAFWA3919	Glyma07g30980.1	Transducin/WD40 repeat-like superfamily protein
scaffold12673	DAFWA7469	Glyma07g03280.1	BED zinc finger ;hAT family dimerisation domain
scaffold12723	DAFWA2492	Glyma10g24580.1	RING/U-box superfamily protein
scaffold1277	DAFWA1745	AT2G35800.1
scaffold1277	DAFWA3083	AT2G35800.1
scaffold1277	DAFWA1745	Glyma08g26190.1	cysteine-rich RLK (RECEPTOR-like protein kinase) 8
scaffold1277	DAFWA3083	Glyma08g26190.1	cysteine-rich RLK (RECEPTOR-like protein kinase) 8
scaffold12775	DAFWA8656	Glyma06g23580.1	Domain of unknown function (DUF1767)
scaffold12792	DAFWA7970	Glyma16g22900.1	Protein of unknown function (DUF295)
scaffold12792	DAFWA1281	Glyma16g22900.1	Protein of unknown function (DUF295)
scaffold12818	DAFWA7282	Glyma01g24090.1	cysteine-rich RLK (RECEPTOR-like protein kinase) 8
scaffold12818	DAFWA1592	Glyma01g24090.1	cysteine-rich RLK (RECEPTOR-like protein kinase) 8
scaffold12818	DAFWA3223	Glyma01g24090.1	cysteine-rich RLK (RECEPTOR-like protein kinase) 8
scaffold12818	DAFWA442	Glyma01g24090.1	cysteine-rich RLK (RECEPTOR-like protein kinase) 8
scaffold12818	DAFWA47	Glyma01g24090.1	cysteine-rich RLK (RECEPTOR-like protein kinase) 8
scaffold12818	DAFWA5096	Glyma01g24090.1	cysteine-rich RLK (RECEPTOR-like protein kinase) 8
scaffold12818	DAFWA588	Glyma01g24090.1	cysteine-rich RLK (RECEPTOR-like protein kinase) 8
scaffold12818	DAFWA968	Glyma01g24090.1	cysteine-rich RLK (RECEPTOR-like protein kinase) 8
scaffold12818	DAFWA7375	Glyma01g24090.1	cysteine-rich RLK (RECEPTOR-like protein kinase) 8
scaffold12818	DAFWA2997	Glyma01g24090.1	cysteine-rich RLK (RECEPTOR-like protein kinase) 8
scaffold12818	DAFWA5096	Glyma07g22540.1
scaffold12818	DAFWA2997	Glyma07g22540.1
scaffold12818	DAFWA7375	Glyma07g22540.1
scaffold12818	DAFWA7282	Glyma07g22540.1
scaffold12818	DAFWA968	Glyma07g22540.1
scaffold12818	DAFWA1592	Glyma07g22540.1
scaffold12818	DAFWA588	Glyma07g22540.1
scaffold12818	DAFWA3223	Glyma07g22540.1
scaffold12818	DAFWA47	Glyma07g22540.1
scaffold12818	DAFWA442	Glyma07g22540.1
scaffold12855	DAFWA578	Glyma02g03270.1	cysteine-rich RLK (RECEPTOR-like protein kinase) 8
scaffold12889	DAFWA7476	AT3G01410.2
scaffold12889	DAFWA5657	AT3G01410.2
scaffold12889	DAFWA5657	Glyma10g10160.1	embryo defective 2016
scaffold12889	DAFWA7476	Glyma10g10160.1	embryo defective 2016
scaffold12889	DAFWA5657	Glyma19g36030.1
scaffold12889	DAFWA7476	Glyma19g36030.1
scaffold12893	DAFWA8569	Glyma18g09710.1	NB-ARC domain-containing disease resistance protein
scaffold12894	DAFWA7193	Glyma05g05350.1
scaffold12894	DAFWA3190	Glyma05g05350.1
scaffold12914	DAFWA7794	Glyma18g03780.1	Major facilitator superfamily protein
scaffold12944	DAFWA6989	Glyma02g36320.1	DNA/RNA polymerases superfamily protein
scaffold12947	DAFWA590	Glyma07g25400.1
scaffold12947	DAFWA590	Glyma10g22170.1	cysteine-rich RLK (RECEPTOR-like protein kinase) 8
scaffold12947	DAFWA590	Glyma19g37070.4	Tudor/PWWP/MBT superfamily protein
scaffold12977	DAFWA8259	AT5G55670.1
scaffold12977	DAFWA8259	Glyma05g11160.1	GAG/POL/ENV polyprotein
scaffold12988	DAFWA2193	Glyma01g31530.1
scaffold12988	DAFWA258	Glyma01g31530.1
scaffold12988	DAFWA5110	Glyma01g31530.1
scaffold12988	DAFWA2193	Glyma16g15590.1
scaffold12988	DAFWA258	Glyma16g15590.1
scaffold12988	DAFWA5110	Glyma16g15590.1
scaffold1299	DAFWA3423	Glyma07g22540.1
scaffold1299	DAFWA3423	Glyma09g26090.1	cysteine-rich RLK (RECEPTOR-like protein kinase) 8
scaffold1299	DAFWA3423	Glyma19g02820.1
scaffold13027	iDAFWA194	AT5G11700.2
scaffold13027	iDAFWA194	Glyma06g08290.1	Oleosin family protein
scaffold13029	DAFWA8756	Glyma01g24090.1	cysteine-rich RLK (RECEPTOR-like protein kinase) 8
scaffold13029	DAFWA8756	Glyma02g36320.1	DNA/RNA polymerases superfamily protein
scaffold13037	DAFWA833	AT1G43760.1
scaffold13037	DAFWA7023	AT1G43760.1
scaffold13037	DAFWA833	Glyma05g03720.1	expansin A7
scaffold13037	DAFWA7023	Glyma05g03720.1	expansin A7
scaffold13037	DAFWA833	Glyma11g15110.1
scaffold13037	DAFWA7023	Glyma11g15110.1
scaffold13037	DAFWA833	Glyma1309s00200.1	zinc knuckle (CCHC-type) family protein
scaffold13037	DAFWA7023	Glyma1309s00200.1	zinc knuckle (CCHC-type) family protein
scaffold13037	DAFWA833	Glyma13g03900.1	cysteine-rich RLK (RECEPTOR-like protein kinase) 8
scaffold13037	DAFWA7023	Glyma13g03900.1	cysteine-rich RLK (RECEPTOR-like protein kinase) 8
scaffold13037	DAFWA833	Glyma13g42290.1	Protein kinase protein with adenine nucleotide alpha hydrolases-like domain
scaffold13037	DAFWA7023	Glyma13g42290.1	Protein kinase protein with adenine nucleotide alpha hydrolases-like domain
scaffold13037	DAFWA833	Glyma16g17030.1	cysteine-rich RLK (RECEPTOR-like protein kinase) 8
scaffold13037	DAFWA7023	Glyma16g17030.1	cysteine-rich RLK (RECEPTOR-like protein kinase) 8
scaffold13037	DAFWA833	Glyma16g34080.1	nucleic acid binding;zinc ion binding
scaffold13037	DAFWA7023	Glyma16g34080.1	nucleic acid binding;zinc ion binding
scaffold13061	DAFWA5031	Glyma0023s00200.1	DNA/RNA polymerases superfamily protein
scaffold13061	DAFWA6274	Glyma0023s00200.1	DNA/RNA polymerases superfamily protein
scaffold13062	DAFWA6302	AT1G33970.4
scaffold13062	DAFWA3149	AT1G33970.4
scaffold13062	DAFWA6302	Glyma07g02620.1	DNA glycosylase superfamily protein
scaffold13062	DAFWA3149	Glyma07g02620.1	DNA glycosylase superfamily protein
scaffold13062	DAFWA6302	Glyma08g23380.1	WRKY DNA-binding protein 40
scaffold13062	DAFWA3149	Glyma08g23380.1	WRKY DNA-binding protein 40
scaffold13097	DAFWA7298	ATMG00750.1
scaffold13097	DAFWA7298	Glyma0022s00440.1
scaffold13097	DAFWA7298	Glyma07g22540.1
scaffold13097	DAFWA7298	Glyma15g41430.1	S-adenosyl-L-methionine-dependent methyltransferases superfamily protein
scaffold13097	DAFWA7298	Glyma19g30310.1	PQ-loop repeat family protein / transmembrane family protein
scaffold131	DAFWA5663	Glyma02g11320.3	decapping 5
scaffold131	DAFWA4952	Glyma02g11320.3	decapping 5
scaffold131	DAFWA5663	Glyma06g35650.1	cysteine-rich RLK (RECEPTOR-like protein kinase) 8
scaffold131	DAFWA4952	Glyma06g35650.1	cysteine-rich RLK (RECEPTOR-like protein kinase) 8
scaffold1310	DAFWA793	Glyma05g23210.1
scaffold1310	DAFWA793	Glyma12g13440.1
scaffold1310	DAFWA793	Glyma17g16840.2	cytochrome c oxidase-related
scaffold13107	DAFWA6095	Glyma14g17420.1	cysteine-rich RLK (RECEPTOR-like protein kinase) 8
scaffold1311	DAFWA456	Glyma12g04290.2	"Coatomer, alpha subunit"
scaffold1311	DAFWA456	Glyma18g44710.1	DNA/RNA polymerases superfamily protein
scaffold13114	DAFWA3127	Glyma01g13910.1	cysteine-rich RLK (RECEPTOR-like protein kinase) 8
scaffold13114	DAFWA7363	Glyma01g13910.1	cysteine-rich RLK (RECEPTOR-like protein kinase) 8
scaffold13114	DAFWA1359	Glyma01g13910.1	cysteine-rich RLK (RECEPTOR-like protein kinase) 8
scaffold13114	DAFWA2111	Glyma01g13910.1	cysteine-rich RLK (RECEPTOR-like protein kinase) 8
scaffold13114	DAFWA74	Glyma01g13910.1	cysteine-rich RLK (RECEPTOR-like protein kinase) 8
scaffold13114	DAFWA1359	Glyma14g33820.1	DNA-directed RNA polymerase II protein
scaffold13114	DAFWA2111	Glyma14g33820.1	DNA-directed RNA polymerase II protein
scaffold13114	DAFWA7363	Glyma14g33820.1	DNA-directed RNA polymerase II protein
scaffold13114	DAFWA3127	Glyma14g33820.1	DNA-directed RNA polymerase II protein
scaffold13114	DAFWA74	Glyma14g33820.1	DNA-directed RNA polymerase II protein
scaffold13114	DAFWA2111	Glyma14g34200.1
scaffold13114	DAFWA1359	Glyma14g34200.1
scaffold13114	DAFWA3127	Glyma14g34200.1
scaffold13114	DAFWA7363	Glyma14g34200.1
scaffold13114	DAFWA74	Glyma14g34200.1
scaffold13114	DAFWA2111	Glyma19g21940.1
scaffold13114	DAFWA1359	Glyma19g21940.1
scaffold13114	DAFWA3127	Glyma19g21940.1
scaffold13114	DAFWA7363	Glyma19g21940.1
scaffold13114	DAFWA74	Glyma19g21940.1
scaffold13117	iDAFWA224	Glyma10g43830.1
scaffold13117	iDAFWA224	Glyma15g34200.1
scaffold1314	DAFWA6474	Glyma06g40570.1	DNA/RNA polymerases superfamily protein
scaffold1314	DAFWA2192	Glyma06g40570.1	DNA/RNA polymerases superfamily protein
scaffold1317	DAFWA6797	ATCG00800.1
scaffold1317	DAFWA6797	Glyma02g14690.1	nudix hydrolase 1
scaffold1317	DAFWA6797	Glyma10g34960.1	Putative membrane lipoprotein
scaffold13204	DAFWA7590	Glyma14g17420.1	cysteine-rich RLK (RECEPTOR-like protein kinase) 8
scaffold13204	DAFWA4046	Glyma14g17420.1	cysteine-rich RLK (RECEPTOR-like protein kinase) 8
scaffold13204	DAFWA7590	Glyma17g37140.1
scaffold13204	DAFWA4046	Glyma17g37140.1
scaffold1321	DAFWA1107	Glyma01g07740.1
scaffold1321	DAFWA2756	Glyma01g07740.1
scaffold1321	DAFWA1107	Glyma17g27510.1
scaffold1321	DAFWA2756	Glyma17g27510.1
scaffold13215	DAFWA1647	Glyma04g12510.1	photosystem I subunit G
scaffold13215	DAFWA1647	Glyma12g12650.1	LORELEI-LIKE-GPI ANCHORED PROTEIN 3
scaffold13215	DAFWA1647	Glyma1309s00200.1	zinc knuckle (CCHC-type) family protein
scaffold13215	DAFWA1647	Glyma13g38510.1	alkenal reductase
scaffold13235	DAFWA3330	AT5G16360.1
scaffold13235	DAFWA3330	AT5G20730.3
scaffold13235	DAFWA3330	Glyma11g31660.2
scaffold13235	DAFWA3330	Glyma11g31820.1
scaffold13235	DAFWA3330	Glyma11g33110.1	acyl activating enzyme 12
scaffold13235	DAFWA3330	Glyma14g38820.1	Protein of unknown function (DUF607)
scaffold13256	DAFWA3806	Glyma06g37470.1	Ku80 family protein
scaffold13256	DAFWA6091	Glyma06g37470.1	Ku80 family protein
scaffold13256	DAFWA1472	Glyma06g37470.1	Ku80 family protein
scaffold13256	DAFWA6091	Glyma16g16070.1	DNA/RNA polymerases superfamily protein
scaffold13256	DAFWA3806	Glyma16g16070.1	DNA/RNA polymerases superfamily protein
scaffold13256	DAFWA1472	Glyma16g16070.1	DNA/RNA polymerases superfamily protein
scaffold13256	DAFWA3806	Glyma18g44710.1	DNA/RNA polymerases superfamily protein
scaffold13256	DAFWA1472	Glyma18g44710.1	DNA/RNA polymerases superfamily protein
scaffold13256	DAFWA6091	Glyma18g44710.1	DNA/RNA polymerases superfamily protein
scaffold1329	DAFWA4291	AT1G37113.1
scaffold1329	DAFWA3985	AT1G37113.1
scaffold1329	DAFWA3575	AT1G37113.1
scaffold1329	DAFWA3985	Glyma07g29380.1	Pectinacetylesterase family protein
scaffold1329	DAFWA4291	Glyma07g29380.1	Pectinacetylesterase family protein
scaffold1329	DAFWA3575	Glyma07g29380.1	Pectinacetylesterase family protein
scaffold13292	DAFWA8049	Glyma06g13330.1	SET domain protein 16
scaffold13333	DAFWA8675	Glyma02g03650.1	TRICHOME BIREFRINGENCE-LIKE 27
scaffold13333	DAFWA8675	Glyma02g03680.1	MLP-like protein 423
scaffold13333	DAFWA8675	Glyma16g22900.1	Protein of unknown function (DUF295)
scaffold13333	DAFWA8675	Glyma18g18130.1	Protein kinase superfamily protein
scaffold13395	DAFWA5358	Glyma05g11160.1	GAG/POL/ENV polyprotein
scaffold13395	DAFWA7480	Glyma05g11160.1	GAG/POL/ENV polyprotein
scaffold13395	DAFWA8002	Glyma05g11160.1	GAG/POL/ENV polyprotein
scaffold13395	DAFWA2994	Glyma05g11160.1	GAG/POL/ENV polyprotein
scaffold13395	DAFWA5358	Glyma18g33480.1	DNA/RNA polymerases superfamily protein
scaffold13395	DAFWA7480	Glyma18g33480.1	DNA/RNA polymerases superfamily protein
scaffold13395	DAFWA8002	Glyma18g33480.1	DNA/RNA polymerases superfamily protein
scaffold13395	DAFWA2994	Glyma18g33480.1	DNA/RNA polymerases superfamily protein
scaffold13395	DAFWA5358	Glyma18g45630.1	WD-40 repeat family protein / beige-related
scaffold13395	DAFWA7480	Glyma18g45630.1	WD-40 repeat family protein / beige-related
scaffold13395	DAFWA8002	Glyma18g45630.1	WD-40 repeat family protein / beige-related
scaffold13395	DAFWA2994	Glyma18g45630.1	WD-40 repeat family protein / beige-related
scaffold13395	DAFWA7480	Glyma18g45640.1	WD-40 repeat family protein / beige-related
scaffold13395	DAFWA5358	Glyma18g45640.1	WD-40 repeat family protein / beige-related
scaffold13395	DAFWA8002	Glyma18g45640.1	WD-40 repeat family protein / beige-related
scaffold13395	DAFWA2994	Glyma18g45640.1	WD-40 repeat family protein / beige-related
scaffold13399	DAFWA7199	Glyma09g22800.1	"Polynucleotidyl transferase, ribonuclease H-like superfamily protein"
scaffold13399	DAFWA5625	Glyma09g22800.1	"Polynucleotidyl transferase, ribonuclease H-like superfamily protein"
scaffold13399	DAFWA4226	Glyma09g22800.1	"Polynucleotidyl transferase, ribonuclease H-like superfamily protein"
scaffold13399	DAFWA7199	Glyma14g35160.1	UDP-glucosyl transferase 85A2
scaffold13399	DAFWA5625	Glyma14g35160.1	UDP-glucosyl transferase 85A2
scaffold13399	DAFWA4226	Glyma14g35160.1	UDP-glucosyl transferase 85A2
scaffold13399	DAFWA7199	Glyma15g21480.1	phosphatidylinositol-4-phosphate 5-kinase 1
scaffold13399	DAFWA5625	Glyma15g21480.1	phosphatidylinositol-4-phosphate 5-kinase 1
scaffold13399	DAFWA4226	Glyma15g21480.1	phosphatidylinositol-4-phosphate 5-kinase 1
scaffold134	DAFWA3671	Glyma13g20710.1	TCP family transcription factor
scaffold13401	DAFWA8079	Glyma03g24720.1
scaffold13401	DAFWA8012	Glyma03g24720.1
scaffold13401	DAFWA8079	Glyma15g26810.1	"Polynucleotidyl transferase, ribonuclease H-like superfamily protein"
scaffold13401	DAFWA8012	Glyma15g26810.1	"Polynucleotidyl transferase, ribonuclease H-like superfamily protein"
scaffold13408	DAFWA7758	AT4G04650.1
scaffold13408	DAFWA6487	AT4G04650.1
scaffold13408	DAFWA7758	Glyma07g18490.1	shikimate kinase like 2
scaffold13408	DAFWA6487	Glyma07g18490.1	shikimate kinase like 2
scaffold13408	DAFWA6487	Glyma17g20420.1	RNA-directed DNA polymerase (reverse transcriptase)-related family protein
scaffold13408	DAFWA7758	Glyma17g20420.1	RNA-directed DNA polymerase (reverse transcriptase)-related family protein
scaffold13440	DAFWA8090	Glyma09g40620.1	GRAS family transcription factor
scaffold13440	DAFWA1868	Glyma09g40620.1	GRAS family transcription factor
scaffold13444	DAFWA8507	Glyma15g15430.1	zinc ion binding;nucleic acid binding
scaffold13484	DAFWA7042	AT3G13960.1
scaffold13484	DAFWA7042	Glyma01g22200.1
scaffold13484	DAFWA7042	Glyma11g03020.1	Plant transposase (Ptta/En/Spm family)
scaffold13484	DAFWA7042	Glyma17g32400.1
scaffold13487	DAFWA6699	AT3G03770.1
scaffold13487	DAFWA5161	AT3G03770.1
scaffold13487	DAFWA1565	AT3G03770.1
scaffold13503	DAFWA1068	AT3G60190.1
scaffold13503	DAFWA5053	AT3G60190.1
scaffold13503	DAFWA1068	Glyma01g29320.1	cysteine-rich RLK (RECEPTOR-like protein kinase) 8
scaffold13503	DAFWA5053	Glyma01g29320.1	cysteine-rich RLK (RECEPTOR-like protein kinase) 8
scaffold13503	DAFWA5053	Glyma16g28890.1	multidrug resistance-associated protein 14
scaffold13503	DAFWA1068	Glyma16g28890.1	multidrug resistance-associated protein 14
scaffold13506	iDAFWA222	AT3G04120.1
scaffold13506	DAFWA7797	AT3G04120.1
scaffold13506	iDAFWA222	Glyma06g18090.3
scaffold13506	DAFWA7797	Glyma06g18090.3
scaffold13507	DAFWA8365	Glyma06g19100.1
scaffold1357	DAFWA5579	Glyma11g16210.1	Acyl-CoA N-acyltransferases (NAT) superfamily protein
scaffold1357	DAFWA5579	Glyma12g20440.1
scaffold1357	DAFWA5579	Glyma1309s00200.1	zinc knuckle (CCHC-type) family protein
scaffold1357	DAFWA5579	Glyma15g35310.1	Plant transposase (Ptta/En/Spm family)
scaffold1357	DAFWA5579	Glyma17g04120.1	serine carboxypeptidase-like 33
scaffold13592	iDAFWA531	Glyma03g21660.1	DNA/RNA polymerases superfamily protein
scaffold13592	DAFWA944	Glyma03g21660.1	DNA/RNA polymerases superfamily protein
scaffold13592	DAFWA4558	Glyma03g21660.1	DNA/RNA polymerases superfamily protein
scaffold13592	DAFWA1595	Glyma03g21660.1	DNA/RNA polymerases superfamily protein
scaffold13592	DAFWA8604	Glyma03g21660.1	DNA/RNA polymerases superfamily protein
scaffold13603	DAFWA3694	AT1G21280.1
scaffold13603	DAFWA3694	Glyma02g36320.1	DNA/RNA polymerases superfamily protein
scaffold13603	DAFWA3694	Glyma08g26490.1	LYR family of Fe/S cluster biogenesis protein
scaffold13603	DAFWA3694	Glyma10g22170.1	cysteine-rich RLK (RECEPTOR-like protein kinase) 8
scaffold13628	DAFWA5861	Glyma17g37140.1
scaffold1363	DAFWA1497	Glyma01g24090.1	cysteine-rich RLK (RECEPTOR-like protein kinase) 8
scaffold1363	DAFWA1497	Glyma17g37140.1
scaffold13635	DAFWA6963	Glyma01g22250.1	DNA/RNA polymerases superfamily protein
scaffold13635	DAFWA6963	Glyma07g25400.1
scaffold13635	DAFWA6963	Glyma09g03530.1	DNA/RNA polymerases superfamily protein
scaffold13635	DAFWA6963	Glyma15g38460.1
scaffold13651	DAFWA7723	ATMG00820.1
scaffold13651	DAFWA7723	Glyma01g13910.1	cysteine-rich RLK (RECEPTOR-like protein kinase) 8
scaffold13651	DAFWA7723	Glyma02g18370.1	RNA-directed DNA polymerase (reverse transcriptase)-related family protein
scaffold13651	DAFWA7723	Glyma10g15120.1
scaffold13651	DAFWA7723	Glyma11g13420.1	Protein of unknown function (DUF3755)
scaffold13651	DAFWA7723	Glyma12g19490.1
scaffold13651	DAFWA7723	Glyma15g26100.1	zinc ion binding;nucleic acid binding
scaffold13651	DAFWA7723	Glyma16g29090.1
scaffold13652	DAFWA6345	Glyma01g22250.1	DNA/RNA polymerases superfamily protein
scaffold13652	DAFWA6345	Glyma03g21660.1	DNA/RNA polymerases superfamily protein
scaffold13652	DAFWA6345	Glyma11g00630.1	kinase associated protein phosphatase
scaffold13652	DAFWA6345	Glyma17g27510.1
scaffold13695	DAFWA3568	AT2G02650.1
scaffold13695	DAFWA3568	Glyma02g03270.1	cysteine-rich RLK (RECEPTOR-like protein kinase) 8
scaffold13708	DAFWA4544	Glyma08g32320.1	DNA/RNA polymerases superfamily protein
scaffold13708	DAFWA4544	Glyma09g03530.1	DNA/RNA polymerases superfamily protein
scaffold13708	DAFWA4544	Glyma17g33290.1
scaffold13738	DAFWA5811	Glyma01g20430.1	cysteine-rich RLK (RECEPTOR-like protein kinase) 8
scaffold13738	DAFWA5811	Glyma13g12420.1	PIF1 helicase
scaffold13749	DAFWA6864	Glyma02g26470.1
scaffold13749	DAFWA7706	Glyma02g26470.1
scaffold13749	DAFWA7706	Glyma17g27510.1
scaffold13749	DAFWA6864	Glyma17g27510.1
scaffold13749	DAFWA7706	Glyma17g31180.1
scaffold13749	DAFWA6864	Glyma17g31180.1
scaffold13750	DAFWA1157	AT4G29090.1
scaffold13750	DAFWA1157	Glyma06g01230.1	Tetratricopeptide repeat (TPR)-like superfamily protein
scaffold13750	DAFWA1157	Glyma11g25770.1	DNA/RNA polymerases superfamily protein
scaffold13751	DAFWA1583	Glyma07g03280.1	BED zinc finger ;hAT family dimerisation domain
scaffold13764	DAFWA2038	Glyma08g37260.1
scaffold13764	DAFWA2038	Glyma17g33290.1
scaffold13785	DAFWA4960	Glyma02g03270.1	cysteine-rich RLK (RECEPTOR-like protein kinase) 8
scaffold13785	DAFWA3167	Glyma02g03270.1	cysteine-rich RLK (RECEPTOR-like protein kinase) 8
scaffold13785	DAFWA1028	Glyma02g03270.1	cysteine-rich RLK (RECEPTOR-like protein kinase) 8
scaffold13822	DAFWA8332	Glyma18g44710.1	DNA/RNA polymerases superfamily protein
scaffold13822	DAFWA4714	Glyma18g44710.1	DNA/RNA polymerases superfamily protein
scaffold13849	DAFWA4909	Glyma10g12900.1	zinc knuckle (CCHC-type) family protein
scaffold13849	DAFWA6031	Glyma10g12900.1	zinc knuckle (CCHC-type) family protein
scaffold13857	DAFWA5488	AT1G69330.1
scaffold13857	DAFWA5488	AT3G20980.1
scaffold13857	DAFWA5488	Glyma01g06840.1	Leucine-rich repeat (LRR) family protein
scaffold13857	DAFWA5488	Glyma01g06850.1	CLAVATA3/ESR-RELATED 9
scaffold13857	DAFWA5488	Glyma09g32470.2
scaffold13857	DAFWA5488	Glyma14g27660.1	DNA/RNA polymerases superfamily protein
scaffold13871	DAFWA5992	Glyma03g26090.1	RAS 5
scaffold13871	DAFWA5800	Glyma03g26090.1	RAS 5
scaffold13871	DAFWA7992	Glyma03g26090.1	RAS 5
scaffold13871	DAFWA5800	Glyma04g22120.1	"Photosystem I, PsaA/PsaB protein"
scaffold13871	DAFWA5992	Glyma04g22120.1	"Photosystem I, PsaA/PsaB protein"
scaffold13871	DAFWA7992	Glyma04g22120.1	"Photosystem I, PsaA/PsaB protein"
scaffold13871	DAFWA5800	Glyma08g26190.1	cysteine-rich RLK (RECEPTOR-like protein kinase) 8
scaffold13871	DAFWA5992	Glyma08g26190.1	cysteine-rich RLK (RECEPTOR-like protein kinase) 8
scaffold13871	DAFWA7992	Glyma08g26190.1	cysteine-rich RLK (RECEPTOR-like protein kinase) 8
scaffold13871	DAFWA5800	Glyma14g05270.1	Subtilisin-like serine endopeptidase family protein
scaffold13871	DAFWA5992	Glyma14g05270.1	Subtilisin-like serine endopeptidase family protein
scaffold13871	DAFWA7992	Glyma14g05270.1	Subtilisin-like serine endopeptidase family protein
scaffold13871	DAFWA5800	Glyma15g35760.1	Proteasome component (PCI) domain protein
scaffold13871	DAFWA5992	Glyma15g35760.1	Proteasome component (PCI) domain protein
scaffold13871	DAFWA7992	Glyma15g35760.1	Proteasome component (PCI) domain protein
scaffold13871	DAFWA5800	Glyma18g48620.1	Hyaluronan / mRNA binding family
scaffold13871	DAFWA5992	Glyma18g48620.1	Hyaluronan / mRNA binding family
scaffold13871	DAFWA7992	Glyma18g48620.1	Hyaluronan / mRNA binding family
scaffold13881	DAFWA8746	AT4G16195.1
scaffold13881	DAFWA1780	AT4G16195.1
scaffold13910	DAFWA3662	Glyma0022s00440.1
scaffold13910	DAFWA3662	Glyma01g07740.1
scaffold13938	DAFWA3265	Glyma16g14490.1	cysteine-rich RLK (RECEPTOR-like protein kinase) 8
scaffold1394	DAFWA8076	Glyma01g24090.1	cysteine-rich RLK (RECEPTOR-like protein kinase) 8
scaffold13969	DAFWA3359	Glyma13g25110.1	proline-rich spliceosome-associated (PSP) family protein
scaffold13969	iDAFWA562	Glyma13g25110.1	proline-rich spliceosome-associated (PSP) family protein
scaffold13969	DAFWA7046	Glyma13g25110.1	proline-rich spliceosome-associated (PSP) family protein
scaffold13969	iDAFWA813	Glyma13g25110.1	proline-rich spliceosome-associated (PSP) family protein
scaffold13969	DAFWA3359	Glyma18g25790.1	DNA/RNA polymerases superfamily protein
scaffold13969	iDAFWA562	Glyma18g25790.1	DNA/RNA polymerases superfamily protein
scaffold13969	iDAFWA813	Glyma18g25790.1	DNA/RNA polymerases superfamily protein
scaffold13969	DAFWA7046	Glyma18g25790.1	DNA/RNA polymerases superfamily protein
scaffold1398	DAFWA5215	Glyma15g35310.1	Plant transposase (Ptta/En/Spm family)
scaffold1398	DAFWA6150	Glyma15g35310.1	Plant transposase (Ptta/En/Spm family)
scaffold13981	DAFWA5427	ATCG00490.1
scaffold13981	DAFWA5427	Glyma08g05710.1	high mobility group A5
scaffold14015	DAFWA1962	Glyma07g17110.1	Arabidopsis Inositol phosphorylceramide synthase 1
scaffold14023	DAFWA7224	AT1G19630.1
scaffold14023	DAFWA4840	AT1G19630.1
scaffold14023	DAFWA4293	AT1G19630.1
scaffold14023	DAFWA4691	AT1G19630.1
scaffold14023	DAFWA7224	AT1G19660.2
scaffold14023	DAFWA4293	AT1G19660.2
scaffold14023	DAFWA4840	AT1G19660.2
scaffold14023	DAFWA4691	AT1G19660.2
scaffold14023	DAFWA7224	AT1G75230.2
scaffold14023	DAFWA4293	AT1G75230.2
scaffold14023	DAFWA4840	AT1G75230.2
scaffold14023	DAFWA4691	AT1G75230.2
scaffold14023	DAFWA7224	AT1G75300.1
scaffold14023	DAFWA4293	AT1G75300.1
scaffold14023	DAFWA4840	AT1G75300.1
scaffold14023	DAFWA4691	AT1G75300.1
scaffold14023	DAFWA7224	AT4G16190.1
scaffold14023	DAFWA4293	AT4G16190.1
scaffold14023	DAFWA4840	AT4G16190.1
scaffold14023	DAFWA4691	AT4G16190.1
scaffold14023	DAFWA7224	AT4G29860.1
scaffold14023	DAFWA4293	AT4G29860.1
scaffold14023	DAFWA4840	AT4G29860.1
scaffold14023	DAFWA4691	AT4G29860.1
scaffold14023	DAFWA7224	Glyma01g37420.1	Protein of unknown function (DUF726)
scaffold14023	DAFWA4840	Glyma01g37420.1	Protein of unknown function (DUF726)
scaffold14023	DAFWA4293	Glyma01g37420.1	Protein of unknown function (DUF726)
scaffold14023	DAFWA4691	Glyma01g37420.1	Protein of unknown function (DUF726)
scaffold14023	DAFWA7224	Glyma04g03100.1	ATP-dependent protease La (LON) domain protein
scaffold14023	DAFWA4840	Glyma04g03100.1	ATP-dependent protease La (LON) domain protein
scaffold14023	DAFWA4293	Glyma04g03100.1	ATP-dependent protease La (LON) domain protein
scaffold14023	DAFWA4691	Glyma04g03100.1	ATP-dependent protease La (LON) domain protein
scaffold14023	DAFWA7224	Glyma04g03310.3	gamma carbonic anhydrase 1
scaffold14023	DAFWA4840	Glyma04g03310.3	gamma carbonic anhydrase 1
scaffold14023	DAFWA4293	Glyma04g03310.3	gamma carbonic anhydrase 1
scaffold14023	DAFWA4691	Glyma04g03310.3	gamma carbonic anhydrase 1
scaffold14023	DAFWA7224	Glyma04g03340.1	"oxidoreductases, acting on NADH or NADPH"
scaffold14023	DAFWA4293	Glyma04g03340.1	"oxidoreductases, acting on NADH or NADPH"
scaffold14023	DAFWA4840	Glyma04g03340.1	"oxidoreductases, acting on NADH or NADPH"
scaffold14023	DAFWA4691	Glyma04g03340.1	"oxidoreductases, acting on NADH or NADPH"
scaffold14023	DAFWA7224	Glyma06g02960.1	glycine-rich protein
scaffold14023	DAFWA4293	Glyma06g02960.1	glycine-rich protein
scaffold14023	DAFWA4840	Glyma06g02960.1	glycine-rich protein
scaffold14023	DAFWA4691	Glyma06g02960.1	glycine-rich protein
scaffold14023	DAFWA7224	Glyma06g03070.1	"Transcription initiation factor IIF, beta subunit"
scaffold14023	DAFWA4293	Glyma06g03070.1	"Transcription initiation factor IIF, beta subunit"
scaffold14023	DAFWA4840	Glyma06g03070.1	"Transcription initiation factor IIF, beta subunit"
scaffold14023	DAFWA4691	Glyma06g03070.1	"Transcription initiation factor IIF, beta subunit"
scaffold14023	DAFWA7224	Glyma06g03190.3	Tetrapyrrole (Corrin/Porphyrin) Methylases
scaffold14023	DAFWA4840	Glyma06g03190.3	Tetrapyrrole (Corrin/Porphyrin) Methylases
scaffold14023	DAFWA4293	Glyma06g03190.3	Tetrapyrrole (Corrin/Porphyrin) Methylases
scaffold14023	DAFWA4691	Glyma06g03190.3	Tetrapyrrole (Corrin/Porphyrin) Methylases
scaffold14023	DAFWA7224	Glyma06g03210.1	BEL1-like homeodomain 11
scaffold14023	DAFWA4840	Glyma06g03210.1	BEL1-like homeodomain 11
scaffold14023	DAFWA4293	Glyma06g03210.1	BEL1-like homeodomain 11
scaffold14023	DAFWA4691	Glyma06g03210.1	BEL1-like homeodomain 11
scaffold14023	DAFWA7224	Glyma06g03230.1	regulatory particle triple-A ATPase 4A
scaffold14023	DAFWA4840	Glyma06g03230.1	regulatory particle triple-A ATPase 4A
scaffold14023	DAFWA4293	Glyma06g03230.1	regulatory particle triple-A ATPase 4A
scaffold14023	DAFWA4691	Glyma06g03230.1	regulatory particle triple-A ATPase 4A
scaffold14023	DAFWA7224	Glyma06g03290.1	HXXXD-type acyl-transferase family protein
scaffold14023	DAFWA4840	Glyma06g03290.1	HXXXD-type acyl-transferase family protein
scaffold14023	DAFWA4293	Glyma06g03290.1	HXXXD-type acyl-transferase family protein
scaffold14023	DAFWA4691	Glyma06g03290.1	HXXXD-type acyl-transferase family protein
scaffold14023	DAFWA7224	Glyma06g18490.1	glyoxal oxidase-related protein
scaffold14023	DAFWA4293	Glyma06g18490.1	glyoxal oxidase-related protein
scaffold14023	DAFWA4840	Glyma06g18490.1	glyoxal oxidase-related protein
scaffold14023	DAFWA4691	Glyma06g18490.1	glyoxal oxidase-related protein
scaffold14023	DAFWA7224	Glyma14g07620.1	Integrase-type DNA-binding superfamily protein
scaffold14023	DAFWA4840	Glyma14g07620.1	Integrase-type DNA-binding superfamily protein
scaffold14023	DAFWA4293	Glyma14g07620.1	Integrase-type DNA-binding superfamily protein
scaffold14023	DAFWA4691	Glyma14g07620.1	Integrase-type DNA-binding superfamily protein
scaffold14023	DAFWA7224	Glyma14g40620.1	alpha/beta-Hydrolases superfamily protein
scaffold14023	DAFWA4840	Glyma14g40620.1	alpha/beta-Hydrolases superfamily protein
scaffold14023	DAFWA4293	Glyma14g40620.1	alpha/beta-Hydrolases superfamily protein
scaffold14023	DAFWA4691	Glyma14g40620.1	alpha/beta-Hydrolases superfamily protein
scaffold14023	DAFWA7224	Glyma17g36870.1
scaffold14023	DAFWA4293	Glyma17g36870.1
scaffold14023	DAFWA4840	Glyma17g36870.1
scaffold14023	DAFWA4691	Glyma17g36870.1
scaffold14023	DAFWA7224	Glyma17g36900.1	"HAD-superfamily hydrolase, subfamily IG, 5\'-nucleotidase"
scaffold14023	DAFWA4293	Glyma17g36900.1	"HAD-superfamily hydrolase, subfamily IG, 5\'-nucleotidase"
scaffold14023	DAFWA4840	Glyma17g36900.1	"HAD-superfamily hydrolase, subfamily IG, 5\'-nucleotidase"
scaffold14023	DAFWA4691	Glyma17g36900.1	"HAD-superfamily hydrolase, subfamily IG, 5\'-nucleotidase"
scaffold14023	DAFWA7224	Glyma17g37020.1
scaffold14023	DAFWA4840	Glyma17g37020.1
scaffold14023	DAFWA4293	Glyma17g37020.1
scaffold14023	DAFWA4691	Glyma17g37020.1
scaffold14023	DAFWA7224	Glyma17g37160.1	Wound-responsive family protein
scaffold14023	DAFWA4840	Glyma17g37160.1	Wound-responsive family protein
scaffold14023	DAFWA4293	Glyma17g37160.1	Wound-responsive family protein
scaffold14023	DAFWA4691	Glyma17g37160.1	Wound-responsive family protein
scaffold14064	DAFWA5576	Glyma01g41280.1	cysteine-rich RLK (RECEPTOR-like protein kinase) 8
scaffold1407	DAFWA2642	Glyma04g34950.1	BED zinc finger ;hAT family dimerisation domain
scaffold1407	DAFWA7290	Glyma04g34950.1	BED zinc finger ;hAT family dimerisation domain
scaffold1407	DAFWA2642	Glyma08g37710.1	cysteine-rich RLK (RECEPTOR-like protein kinase) 8
scaffold1407	DAFWA7290	Glyma08g37710.1	cysteine-rich RLK (RECEPTOR-like protein kinase) 8
scaffold1407	DAFWA2642	Glyma13g21330.1	homeobox 51
scaffold1407	DAFWA7290	Glyma13g21330.1	homeobox 51
scaffold1407	DAFWA7290	Glyma13g21780.1	cysteine-rich RLK (RECEPTOR-like protein kinase) 8
scaffold1407	DAFWA2642	Glyma13g21780.1	cysteine-rich RLK (RECEPTOR-like protein kinase) 8
scaffold1407	DAFWA7290	Glyma17g17900.1
scaffold1407	DAFWA2642	Glyma17g17900.1
scaffold14075	iDAFWA764	Glyma06g37470.1	Ku80 family protein
scaffold14075	iDAFWA764	Glyma19g16460.1	NADH-dependent glutamate synthase 1
scaffold14089	DAFWA3710	Glyma08g28750.1	allene oxide cyclase 4
scaffold14089	DAFWA3710	Glyma09g09860.1
scaffold14095	DAFWA6896	Glyma06g37470.1	Ku80 family protein
scaffold14095	DAFWA6896	Glyma10g10160.1	embryo defective 2016
scaffold14095	DAFWA6896	Glyma11g13250.1	cysteine-rich RLK (RECEPTOR-like protein kinase) 8
scaffold14130	DAFWA2030	Glyma06g01230.1	Tetratricopeptide repeat (TPR)-like superfamily protein
scaffold14130	DAFWA2030	Glyma12g10630.1	zinc ion binding;nucleic acid binding
scaffold14139	DAFWA8850	Glyma13g03900.1	cysteine-rich RLK (RECEPTOR-like protein kinase) 8
scaffold14139	DAFWA8850	Glyma19g11100.1	like SEX4 1
scaffold14143	DAFWA4431	Glyma02g18670.1	pleiotropic drug resistance 6
scaffold14143	DAFWA4431	Glyma14g17420.1	cysteine-rich RLK (RECEPTOR-like protein kinase) 8
scaffold14143	DAFWA4431	Glyma15g28370.2	short-chain dehydrogenase-reductase B
scaffold1416	DAFWA8540	Glyma18g33480.1	DNA/RNA polymerases superfamily protein
scaffold1416	DAFWA1202	Glyma18g33480.1	DNA/RNA polymerases superfamily protein
scaffold1416	DAFWA3153	Glyma18g33480.1	DNA/RNA polymerases superfamily protein
scaffold1416	DAFWA289	Glyma18g33480.1	DNA/RNA polymerases superfamily protein
scaffold14168	iDAFWA605	ATCG00050.1
scaffold14168	DAFWA8301	ATCG00050.1
scaffold14168	DAFWA4007	ATCG00050.1
scaffold14168	DAFWA2591	ATCG00050.1
scaffold14168	DAFWA4007	ATCG00500.1
scaffold14168	DAFWA2591	ATCG00500.1
scaffold14168	iDAFWA605	ATCG00500.1
scaffold14168	DAFWA8301	ATCG00500.1
scaffold14168	DAFWA8301	ATMG00510.1
scaffold14168	DAFWA4007	ATMG00510.1
scaffold14168	DAFWA2591	ATMG00510.1
scaffold14168	iDAFWA605	ATMG00510.1
scaffold14183	DAFWA6906	Glyma02g27180.1
scaffold14201	DAFWA7037	Glyma08g26190.1	cysteine-rich RLK (RECEPTOR-like protein kinase) 8
scaffold1421	DAFWA2014	Glyma03g10410.1	"Aminotransferase-like, plant mobile domain family protein"
scaffold1421	DAFWA2014	Glyma06g40570.1	DNA/RNA polymerases superfamily protein
scaffold1421	DAFWA2014	Glyma08g17240.1	evolutionarily conserved C-terminal region 8
scaffold1421	DAFWA2014	Glyma12g10630.1	zinc ion binding;nucleic acid binding
scaffold1421	DAFWA2014	Glyma16g14690.1	Domain of unknown function (DUF23)
scaffold14239	DAFWA2907	AT1G43760.1
scaffold14239	DAFWA1945	AT1G43760.1
scaffold14239	DAFWA4577	AT1G43760.1
scaffold14239	DAFWA4577	AT3G24255.1
scaffold14239	DAFWA2907	AT3G24255.1
scaffold14239	DAFWA1945	AT3G24255.1
scaffold14239	DAFWA2907	AT3G25270.1
scaffold14239	DAFWA1945	AT3G25270.1
scaffold14239	DAFWA4577	AT3G25270.1
scaffold14239	DAFWA1945	AT4G29090.1
scaffold14239	DAFWA4577	AT4G29090.1
scaffold14239	DAFWA2907	AT4G29090.1
scaffold14239	DAFWA1945	Glyma11g25770.1	DNA/RNA polymerases superfamily protein
scaffold14239	DAFWA4577	Glyma11g25770.1	DNA/RNA polymerases superfamily protein
scaffold14239	DAFWA2907	Glyma11g25770.1	DNA/RNA polymerases superfamily protein
scaffold14239	DAFWA1945	Glyma14g08370.1	zinc ion binding;nucleic acid binding
scaffold14239	DAFWA2907	Glyma14g08370.1	zinc ion binding;nucleic acid binding
scaffold14239	DAFWA4577	Glyma14g08370.1	zinc ion binding;nucleic acid binding
scaffold14253	DAFWA7313	Glyma01g09270.1
scaffold14253	DAFWA7313	Glyma09g11620.1
scaffold14271	DAFWA7753	AT3G17450.1
scaffold14271	DAFWA708	AT3G17450.1
scaffold14271	DAFWA4013	AT3G17450.1
scaffold14271	DAFWA6971	AT3G17450.1
scaffold14271	DAFWA708	Glyma16g30140.1	alpha/beta-Hydrolases superfamily protein
scaffold14271	DAFWA7753	Glyma16g30140.1	alpha/beta-Hydrolases superfamily protein
scaffold14271	DAFWA6971	Glyma16g30140.1	alpha/beta-Hydrolases superfamily protein
scaffold14271	DAFWA4013	Glyma16g30140.1	alpha/beta-Hydrolases superfamily protein
scaffold14302	DAFWA1853	Glyma01g24090.1	cysteine-rich RLK (RECEPTOR-like protein kinase) 8
scaffold14302	DAFWA7426	Glyma01g24090.1	cysteine-rich RLK (RECEPTOR-like protein kinase) 8
scaffold14302	DAFWA4789	Glyma01g24090.1	cysteine-rich RLK (RECEPTOR-like protein kinase) 8
scaffold14302	DAFWA8704	Glyma01g24090.1	cysteine-rich RLK (RECEPTOR-like protein kinase) 8
scaffold14302	DAFWA5048	Glyma01g24090.1	cysteine-rich RLK (RECEPTOR-like protein kinase) 8
scaffold14302	DAFWA2826	Glyma01g24090.1	cysteine-rich RLK (RECEPTOR-like protein kinase) 8
scaffold14302	DAFWA7688	Glyma01g24090.1	cysteine-rich RLK (RECEPTOR-like protein kinase) 8
scaffold14302	DAFWA7430	Glyma01g24090.1	cysteine-rich RLK (RECEPTOR-like protein kinase) 8
scaffold14302	DAFWA7426	Glyma06g40570.1	DNA/RNA polymerases superfamily protein
scaffold14302	DAFWA7688	Glyma06g40570.1	DNA/RNA polymerases superfamily protein
scaffold14302	DAFWA5048	Glyma06g40570.1	DNA/RNA polymerases superfamily protein
scaffold14302	DAFWA8704	Glyma06g40570.1	DNA/RNA polymerases superfamily protein
scaffold14302	DAFWA1853	Glyma06g40570.1	DNA/RNA polymerases superfamily protein
scaffold14302	DAFWA2826	Glyma06g40570.1	DNA/RNA polymerases superfamily protein
scaffold14302	DAFWA7430	Glyma06g40570.1	DNA/RNA polymerases superfamily protein
scaffold14302	DAFWA4789	Glyma06g40570.1	DNA/RNA polymerases superfamily protein
scaffold14354	DAFWA5394	Glyma06g31330.1	"Polynucleotidyl transferase, ribonuclease H-like superfamily protein"
scaffold14354	DAFWA7955	Glyma06g31330.1	"Polynucleotidyl transferase, ribonuclease H-like superfamily protein"
scaffold14354	DAFWA5809	Glyma06g31330.1	"Polynucleotidyl transferase, ribonuclease H-like superfamily protein"
scaffold14354	DAFWA5394	Glyma07g37640.5	Cysteine proteinases superfamily protein
scaffold14354	DAFWA5809	Glyma07g37640.5	Cysteine proteinases superfamily protein
scaffold14354	DAFWA7955	Glyma07g37640.5	Cysteine proteinases superfamily protein
scaffold14354	DAFWA5809	Glyma09g04960.1	P-loop containing nucleoside triphosphate hydrolases superfamily protein
scaffold14354	DAFWA7955	Glyma09g04960.1	P-loop containing nucleoside triphosphate hydrolases superfamily protein
scaffold14354	DAFWA5394	Glyma09g04960.1	P-loop containing nucleoside triphosphate hydrolases superfamily protein
scaffold14365	DAFWA8817	Glyma15g35310.1	Plant transposase (Ptta/En/Spm family)
scaffold14365	DAFWA303	Glyma15g35310.1	Plant transposase (Ptta/En/Spm family)
scaffold14365	DAFWA3556	Glyma15g35310.1	Plant transposase (Ptta/En/Spm family)
scaffold14365	DAFWA8849	Glyma15g35310.1	Plant transposase (Ptta/En/Spm family)
scaffold1437	DAFWA3509	Glyma0080s00230.1	"Polynucleotidyl transferase, ribonuclease H-like superfamily protein"
scaffold1437	DAFWA2225	Glyma0080s00230.1	"Polynucleotidyl transferase, ribonuclease H-like superfamily protein"
scaffold14373	DAFWA662	Glyma20g28350.1	Copper amine oxidase family protein
scaffold14373	DAFWA4171	Glyma20g28350.1	Copper amine oxidase family protein
scaffold14373	DAFWA3049	Glyma20g28350.1	Copper amine oxidase family protein
scaffold14373	DAFWA3013	Glyma20g28350.1	Copper amine oxidase family protein
scaffold14379	DAFWA5231	Glyma16g19790.1	elicitor-activated gene 3-2
scaffold14396	DAFWA4734	Glyma01g20900.1	endonuclease 2
scaffold14396	DAFWA7260	Glyma01g20900.1	endonuclease 2
scaffold14396	DAFWA4734	Glyma08g26190.1	cysteine-rich RLK (RECEPTOR-like protein kinase) 8
scaffold14396	DAFWA7260	Glyma08g26190.1	cysteine-rich RLK (RECEPTOR-like protein kinase) 8
scaffold14422	DAFWA8441	AT3G10915.5
scaffold14422	DAFWA8441	AT5G64390.2
scaffold14422	DAFWA8441	Glyma09g37170.1	cycling DOF factor 2
scaffold14422	DAFWA8441	Glyma13g05530.1
scaffold14422	DAFWA8441	Glyma19g02700.1	Ribosomal protein L34e superfamily protein
scaffold14439	DAFWA2197	Glyma08g06060.1	K+ uptake permease 6
scaffold14439	DAFWA3628	Glyma08g06060.1	K+ uptake permease 6
scaffold14439	DAFWA966	Glyma08g06060.1	K+ uptake permease 6
scaffold14479	DAFWA6017	Glyma08g26190.1	cysteine-rich RLK (RECEPTOR-like protein kinase) 8
scaffold14479	DAFWA3219	Glyma08g26190.1	cysteine-rich RLK (RECEPTOR-like protein kinase) 8
scaffold14479	DAFWA4118	Glyma08g26190.1	cysteine-rich RLK (RECEPTOR-like protein kinase) 8
scaffold14479	DAFWA3219	Glyma20g33050.1	Protein of unknown function (DUF668)
scaffold14479	DAFWA6017	Glyma20g33050.1	Protein of unknown function (DUF668)
scaffold14479	DAFWA4118	Glyma20g33050.1	Protein of unknown function (DUF668)
scaffold14496	DAFWA387	AT1G02070.1
scaffold14496	DAFWA387	Glyma01g15860.1
scaffold14496	DAFWA387	Glyma03g15080.1	"Preprotein translocase Sec, Sec61-beta subunit protein"
scaffold14496	DAFWA387	Glyma12g13440.1
scaffold14496	DAFWA387	Glyma20g08750.1
scaffold14515	DAFWA6738	Glyma01g21710.1	DNAse I-like superfamily protein
scaffold14515	DAFWA3810	Glyma01g21710.1	DNAse I-like superfamily protein
scaffold14515	DAFWA6537	Glyma01g21710.1	DNAse I-like superfamily protein
scaffold14515	DAFWA630	Glyma01g21710.1	DNAse I-like superfamily protein
scaffold14515	DAFWA641	Glyma01g21710.1	DNAse I-like superfamily protein
scaffold14515	DAFWA3810	Glyma11g36410.1	O-methyltransferase family protein
scaffold14515	DAFWA6537	Glyma11g36410.1	O-methyltransferase family protein
scaffold14515	DAFWA6738	Glyma11g36410.1	O-methyltransferase family protein
scaffold14515	DAFWA630	Glyma11g36410.1	O-methyltransferase family protein
scaffold14515	DAFWA641	Glyma11g36410.1	O-methyltransferase family protein
scaffold14515	DAFWA6738	Glyma15g26100.1	zinc ion binding;nucleic acid binding
scaffold14515	DAFWA6537	Glyma15g26100.1	zinc ion binding;nucleic acid binding
scaffold14515	DAFWA3810	Glyma15g26100.1	zinc ion binding;nucleic acid binding
scaffold14515	DAFWA630	Glyma15g26100.1	zinc ion binding;nucleic acid binding
scaffold14515	DAFWA641	Glyma15g26100.1	zinc ion binding;nucleic acid binding
scaffold14515	DAFWA3810	Glyma18g53540.1	HEAT repeat-containing protein
scaffold14515	DAFWA6537	Glyma18g53540.1	HEAT repeat-containing protein
scaffold14515	DAFWA6738	Glyma18g53540.1	HEAT repeat-containing protein
scaffold14515	DAFWA630	Glyma18g53540.1	HEAT repeat-containing protein
scaffold14515	DAFWA641	Glyma18g53540.1	HEAT repeat-containing protein
scaffold1452	DAFWA5712	Glyma12g13440.1
scaffold1452	iDAFWA245	Glyma12g13440.1
scaffold1452	iDAFWA245	Glyma15g11560.1	O-Glycosyl hydrolases family 17 protein
scaffold1452	DAFWA5712	Glyma15g11560.1	O-Glycosyl hydrolases family 17 protein
scaffold14521	DAFWA1003	Glyma10g18830.1	"Polynucleotidyl transferase, ribonuclease H-like superfamily protein"
scaffold14521	DAFWA6336	Glyma10g18830.1	"Polynucleotidyl transferase, ribonuclease H-like superfamily protein"
scaffold14521	DAFWA1987	Glyma10g18830.1	"Polynucleotidyl transferase, ribonuclease H-like superfamily protein"
scaffold14557	DAFWA4599	ATMG00300.1
scaffold14557	DAFWA4350	ATMG00300.1
scaffold14557	DAFWA4599	Glyma10g38320.1	FAR1-related sequence 5
scaffold14557	DAFWA4350	Glyma10g38320.1	FAR1-related sequence 5
scaffold14557	DAFWA4350	Glyma15g18580.1	basic helix-loop-helix (bHLH) DNA-binding family protein
scaffold14557	DAFWA4599	Glyma15g18580.1	basic helix-loop-helix (bHLH) DNA-binding family protein
scaffold14557	DAFWA4599	Glyma17g16840.2	cytochrome c oxidase-related
scaffold14557	DAFWA4350	Glyma17g16840.2	cytochrome c oxidase-related
scaffold14572	DAFWA1783	AT2G03630.1
scaffold14572	DAFWA4109	AT2G03630.1
scaffold14572	DAFWA5164	AT2G03630.1
scaffold14572	DAFWA1783	Glyma01g41280.1	cysteine-rich RLK (RECEPTOR-like protein kinase) 8
scaffold14572	DAFWA4109	Glyma01g41280.1	cysteine-rich RLK (RECEPTOR-like protein kinase) 8
scaffold14572	DAFWA5164	Glyma01g41280.1	cysteine-rich RLK (RECEPTOR-like protein kinase) 8
scaffold14572	DAFWA1783	Glyma05g33880.1	Calcium-binding EF-hand family protein
scaffold14572	DAFWA4109	Glyma05g33880.1	Calcium-binding EF-hand family protein
scaffold14572	DAFWA5164	Glyma05g33880.1	Calcium-binding EF-hand family protein
scaffold14572	DAFWA4109	Glyma12g25030.1
scaffold14572	DAFWA1783	Glyma12g25030.1
scaffold14572	DAFWA5164	Glyma12g25030.1
scaffold14572	DAFWA4109	Glyma16g13610.1	phosphoglucosamine mutase-related
scaffold14572	DAFWA5164	Glyma16g13610.1	phosphoglucosamine mutase-related
scaffold14572	DAFWA1783	Glyma16g13610.1	phosphoglucosamine mutase-related
scaffold14572	DAFWA1783	Glyma19g02820.1
scaffold14572	DAFWA4109	Glyma19g02820.1
scaffold14572	DAFWA5164	Glyma19g02820.1
scaffold14578	DAFWA2175	Glyma05g37160.1	vacuolar H+-ATPase subunit E isoform 3
scaffold14578	iDAFWA230	Glyma05g37160.1	vacuolar H+-ATPase subunit E isoform 3
scaffold14584	DAFWA1950	Glyma04g32860.1	DNA/RNA polymerases superfamily protein
scaffold14629	DAFWA5068	Glyma08g37710.1	cysteine-rich RLK (RECEPTOR-like protein kinase) 8
scaffold14629	DAFWA5068	Glyma10g03990.1	C2H2 and C2HC zinc fingers superfamily protein
scaffold14629	DAFWA5068	Glyma10g26980.1
scaffold14629	DAFWA5068	Glyma10g33240.2	"Signal transduction histidine kinase, hybrid-type, ethylene sensor"
scaffold1472	DAFWA5040	AT3G10390.1
scaffold1472	DAFWA5040	AT3G13682.1
scaffold14729	DAFWA4081	AT1G11580.1
scaffold14729	DAFWA6548	AT1G11580.1
scaffold14729	DAFWA4081	AT4G39940.1
scaffold14729	DAFWA6548	AT4G39940.1
scaffold14729	DAFWA4081	Glyma01g45330.1	myosin heavy chain-related
scaffold14729	DAFWA6548	Glyma01g45330.1	myosin heavy chain-related
scaffold14729	DAFWA4081	Glyma04g06820.1	tyrosyl-DNA phosphodiesterase-related
scaffold14729	DAFWA6548	Glyma04g06820.1	tyrosyl-DNA phosphodiesterase-related
scaffold14729	DAFWA4081	Glyma10g39980.1	cysteine-rich RLK (RECEPTOR-like protein kinase) 26
scaffold14729	DAFWA6548	Glyma10g39980.1	cysteine-rich RLK (RECEPTOR-like protein kinase) 26
scaffold14729	DAFWA4081	Glyma11g00390.1	Radical SAM superfamily protein
scaffold14729	DAFWA6548	Glyma11g00390.1	Radical SAM superfamily protein
scaffold14729	DAFWA4081	Glyma14g27660.1	DNA/RNA polymerases superfamily protein
scaffold14729	DAFWA6548	Glyma14g27660.1	DNA/RNA polymerases superfamily protein
scaffold14729	DAFWA4081	Glyma20g27990.1	"thiazole biosynthetic enzyme, chloroplast (ARA6) (THI1) (THI4)"
scaffold14729	DAFWA6548	Glyma20g27990.1	"thiazole biosynthetic enzyme, chloroplast (ARA6) (THI1) (THI4)"
scaffold14761	DAFWA5325	Glyma04g33970.1	DNA/RNA polymerases superfamily protein
scaffold14761	DAFWA6802	Glyma04g33970.1	DNA/RNA polymerases superfamily protein
scaffold14783	DAFWA8831	AT5G48050.1
scaffold14783	DAFWA8831	Glyma01g22250.1	DNA/RNA polymerases superfamily protein
scaffold14783	DAFWA8831	Glyma02g10400.1
scaffold14792	DAFWA5909	AT5G63030.1
scaffold14792	iDAFWA434	AT5G63030.1
scaffold14792	DAFWA1947	AT5G63030.1
scaffold14792	DAFWA5964	AT5G63030.1
scaffold14792	DAFWA1492	AT5G63030.1
scaffold14792	DAFWA5812	AT5G63030.1
scaffold14792	DAFWA1933	AT5G63030.1
scaffold14792	DAFWA5909	Glyma01g21220.1
scaffold14792	DAFWA1933	Glyma01g21220.1
scaffold14792	DAFWA1492	Glyma01g21220.1
scaffold14792	DAFWA5812	Glyma01g21220.1
scaffold14792	iDAFWA434	Glyma01g21220.1
scaffold14792	DAFWA5964	Glyma01g21220.1
scaffold14792	DAFWA1947	Glyma01g21220.1
scaffold14792	iDAFWA434	Glyma02g39240.1	Pentatricopeptide repeat (PPR-like) superfamily protein
scaffold14792	DAFWA1933	Glyma02g39240.1	Pentatricopeptide repeat (PPR-like) superfamily protein
scaffold14792	DAFWA5964	Glyma02g39240.1	Pentatricopeptide repeat (PPR-like) superfamily protein
scaffold14792	DAFWA1492	Glyma02g39240.1	Pentatricopeptide repeat (PPR-like) superfamily protein
scaffold14792	DAFWA1947	Glyma02g39240.1	Pentatricopeptide repeat (PPR-like) superfamily protein
scaffold14792	DAFWA5909	Glyma02g39240.1	Pentatricopeptide repeat (PPR-like) superfamily protein
scaffold14792	DAFWA5812	Glyma02g39240.1	Pentatricopeptide repeat (PPR-like) superfamily protein
scaffold14792	DAFWA1933	Glyma05g21210.1
scaffold14792	DAFWA1492	Glyma05g21210.1
scaffold14792	DAFWA5909	Glyma05g21210.1
scaffold14792	DAFWA5964	Glyma05g21210.1
scaffold14792	DAFWA5812	Glyma05g21210.1
scaffold14792	DAFWA1947	Glyma05g21210.1
scaffold14792	iDAFWA434	Glyma05g21210.1
scaffold14792	DAFWA1492	Glyma08g26230.1	WRKY DNA-binding protein 4
scaffold14792	DAFWA1947	Glyma08g26230.1	WRKY DNA-binding protein 4
scaffold14792	DAFWA5964	Glyma08g26230.1	WRKY DNA-binding protein 4
scaffold14792	iDAFWA434	Glyma08g26230.1	WRKY DNA-binding protein 4
scaffold14792	DAFWA1933	Glyma08g26230.1	WRKY DNA-binding protein 4
scaffold14792	DAFWA5909	Glyma08g26230.1	WRKY DNA-binding protein 4
scaffold14792	DAFWA5812	Glyma08g26230.1	WRKY DNA-binding protein 4
scaffold14792	DAFWA1492	Glyma13g10770.1
scaffold14792	DAFWA5909	Glyma13g10770.1
scaffold14792	DAFWA5812	Glyma13g10770.1
scaffold14792	DAFWA1947	Glyma13g10770.1
scaffold14792	iDAFWA434	Glyma13g10770.1
scaffold14792	DAFWA5964	Glyma13g10770.1
scaffold14792	DAFWA1933	Glyma13g10770.1
scaffold14792	iDAFWA434	Glyma13g10810.1	ataxia-telangiectasia mutated
scaffold14792	DAFWA5812	Glyma13g10810.1	ataxia-telangiectasia mutated
scaffold14792	DAFWA5964	Glyma13g10810.1	ataxia-telangiectasia mutated
scaffold14792	DAFWA5909	Glyma13g10810.1	ataxia-telangiectasia mutated
scaffold14792	DAFWA1947	Glyma13g10810.1	ataxia-telangiectasia mutated
scaffold14792	DAFWA1492	Glyma13g10810.1	ataxia-telangiectasia mutated
scaffold14792	DAFWA1933	Glyma13g10810.1	ataxia-telangiectasia mutated
scaffold14792	DAFWA5964	Glyma18g49700.1	emp24/gp25L/p24 family/GOLD family protein
scaffold14792	DAFWA5909	Glyma18g49700.1	emp24/gp25L/p24 family/GOLD family protein
scaffold14792	iDAFWA434	Glyma18g49700.1	emp24/gp25L/p24 family/GOLD family protein
scaffold14792	DAFWA1933	Glyma18g49700.1	emp24/gp25L/p24 family/GOLD family protein
scaffold14792	DAFWA1492	Glyma18g49700.1	emp24/gp25L/p24 family/GOLD family protein
scaffold14792	DAFWA5812	Glyma18g49700.1	emp24/gp25L/p24 family/GOLD family protein
scaffold14792	DAFWA1947	Glyma18g49700.1	emp24/gp25L/p24 family/GOLD family protein
scaffold14792	DAFWA5909	Glyma20g27760.1	cysteine-rich RLK (RECEPTOR-like protein kinase) 25
scaffold14792	DAFWA1947	Glyma20g27760.1	cysteine-rich RLK (RECEPTOR-like protein kinase) 25
scaffold14792	iDAFWA434	Glyma20g27760.1	cysteine-rich RLK (RECEPTOR-like protein kinase) 25
scaffold14792	DAFWA1492	Glyma20g27760.1	cysteine-rich RLK (RECEPTOR-like protein kinase) 25
scaffold14792	DAFWA1933	Glyma20g27760.1	cysteine-rich RLK (RECEPTOR-like protein kinase) 25
scaffold14792	DAFWA5812	Glyma20g27760.1	cysteine-rich RLK (RECEPTOR-like protein kinase) 25
scaffold14792	DAFWA5964	Glyma20g27760.1	cysteine-rich RLK (RECEPTOR-like protein kinase) 25
scaffold14800	DAFWA451	Glyma08g16510.1	SAUR-like auxin-responsive protein family
scaffold14800	DAFWA5804	Glyma08g16510.1	SAUR-like auxin-responsive protein family
scaffold14821	DAFWA7769	Glyma18g38390.1
scaffold14838	iDAFWA551	AT3G52050.3
scaffold14838	DAFWA1626	AT3G52050.3
scaffold14838	DAFWA1773	AT3G52050.3
scaffold14838	DAFWA6316	AT3G52050.3
scaffold14838	DAFWA3281	AT3G52050.3
scaffold14838	DAFWA7464	AT3G52050.3
scaffold14838	DAFWA1773	AT5G45670.1
scaffold14838	DAFWA3281	AT5G45670.1
scaffold14838	DAFWA1626	AT5G45670.1
scaffold14838	iDAFWA551	AT5G45670.1
scaffold14838	DAFWA7464	AT5G45670.1
scaffold14838	DAFWA6316	AT5G45670.1
scaffold14838	DAFWA1773	ATMG00300.1
scaffold14838	DAFWA3281	ATMG00300.1
scaffold14838	DAFWA7464	ATMG00300.1
scaffold14838	iDAFWA551	ATMG00300.1
scaffold14838	DAFWA1626	ATMG00300.1
scaffold14838	DAFWA6316	ATMG00300.1
scaffold14862	iDAFWA113	Glyma04g13890.1
scaffold14862	DAFWA3771	Glyma04g13890.1
scaffold14862	DAFWA3771	Glyma08g26190.1	cysteine-rich RLK (RECEPTOR-like protein kinase) 8
scaffold14862	iDAFWA113	Glyma08g26190.1	cysteine-rich RLK (RECEPTOR-like protein kinase) 8
scaffold14862	iDAFWA113	Glyma15g16710.1	Peroxidase superfamily protein
scaffold14862	DAFWA3771	Glyma15g16710.1	Peroxidase superfamily protein
scaffold14862	DAFWA3771	Glyma15g16720.1
scaffold14862	iDAFWA113	Glyma15g16720.1
scaffold14879	DAFWA2185	Glyma04g10560.1	MATE efflux family protein
scaffold14879	DAFWA2185	Glyma06g10450.1	ENTH/ANTH/VHS superfamily protein
scaffold14887	DAFWA8761	AT5G49880.1
scaffold14887	DAFWA551	AT5G49880.1
scaffold14887	DAFWA8761	Glyma17g00560.1	nucleic acid binding;RNA binding
scaffold14887	DAFWA551	Glyma17g00560.1	nucleic acid binding;RNA binding
scaffold14895	DAFWA5796	Glyma04g14960.1
scaffold14895	DAFWA4781	Glyma04g14960.1
scaffold14895	DAFWA4781	Glyma13g21780.1	cysteine-rich RLK (RECEPTOR-like protein kinase) 8
scaffold14895	DAFWA5796	Glyma13g21780.1	cysteine-rich RLK (RECEPTOR-like protein kinase) 8
scaffold14895	DAFWA4781	Glyma13g33470.1
scaffold14895	DAFWA5796	Glyma13g33470.1
scaffold14895	DAFWA4781	Glyma19g25310.1	DNA/RNA polymerases superfamily protein
scaffold14895	DAFWA5796	Glyma19g25310.1	DNA/RNA polymerases superfamily protein
scaffold149	DAFWA7995	Glyma06g13440.1	Protein with RING/U-box and TRAF-like domains
scaffold149	DAFWA3675	Glyma06g13440.1	Protein with RING/U-box and TRAF-like domains
scaffold149	DAFWA7995	Glyma07g06120.2	phosphoinositide 4-kinase gamma 4
scaffold149	DAFWA3675	Glyma07g06120.2	phosphoinositide 4-kinase gamma 4
scaffold149	DAFWA7995	Glyma11g04160.1	calcineurin B-like protein 1
scaffold149	DAFWA3675	Glyma11g04160.1	calcineurin B-like protein 1
scaffold14915	DAFWA5279	Glyma10g12900.1	zinc knuckle (CCHC-type) family protein
scaffold14915	DAFWA6674	Glyma10g12900.1	zinc knuckle (CCHC-type) family protein
scaffold14961	DAFWA7176	Glyma17g31180.1
scaffold14961	DAFWA1876	Glyma17g31180.1
scaffold14968	DAFWA3429	AT1G21280.1
scaffold14968	iDAFWA337	AT1G21280.1
scaffold14968	DAFWA1899	AT1G21280.1
scaffold14968	DAFWA3429	AT1G21680.1
scaffold14968	DAFWA1899	AT1G21680.1
scaffold14968	iDAFWA337	AT1G21680.1
scaffold14968	DAFWA3429	Glyma03g01970.1
scaffold14968	DAFWA1899	Glyma03g01970.1
scaffold14968	iDAFWA337	Glyma03g01970.1
scaffold14968	DAFWA3429	Glyma04g42540.1	Cyclin A1;1
scaffold14968	DAFWA1899	Glyma04g42540.1	Cyclin A1;1
scaffold14968	iDAFWA337	Glyma04g42540.1	Cyclin A1;1
scaffold14969	iDAFWA301	AT1G10280.1
scaffold14969	DAFWA3121	AT1G10280.1
scaffold14969	iDAFWA301	AT3G54540.1
scaffold14969	DAFWA3121	AT3G54540.1
scaffold14969	iDAFWA301	AT5G56140.1
scaffold14969	DAFWA3121	AT5G56140.1
scaffold14969	iDAFWA301	Glyma12g28620.1	Protein of unknown function (DUF707)
scaffold14969	DAFWA3121	Glyma12g28620.1	Protein of unknown function (DUF707)
scaffold14969	iDAFWA301	Glyma12g28680.3
scaffold14969	DAFWA3121	Glyma12g28680.3
scaffold14969	iDAFWA301	Glyma16g00280.1	glutamine-rich protein 23
scaffold14969	DAFWA3121	Glyma16g00280.1	glutamine-rich protein 23
scaffold14969	iDAFWA301	Glyma16g00310.2
scaffold14969	DAFWA3121	Glyma16g00310.2
scaffold14979	DAFWA432	Glyma20g21460.1
scaffold14979	DAFWA5436	Glyma20g21460.1
scaffold14979	DAFWA1458	Glyma20g21460.1
scaffold14987	DAFWA1257	AT3G53380.1
scaffold14987	DAFWA1257	Glyma01g12950.2	Eukaryotic aspartyl protease family protein
scaffold14987	DAFWA1257	Glyma02g40830.1	Protein kinase superfamily protein
scaffold14987	DAFWA1257	Glyma08g09740.1	Endomembrane protein 70 protein family
scaffold14987	DAFWA1257	Glyma10g11390.1	DNA-binding protein phosphatase 1
scaffold14987	DAFWA1257	Glyma13g35570.1
scaffold14987	DAFWA1257	Glyma14g39170.1	glutamate decarboxylase
scaffold14987	DAFWA1257	Glyma14g39220.1	PRP38 family protein
scaffold1501	DAFWA8716	Glyma02g36320.1	DNA/RNA polymerases superfamily protein
scaffold15028	DAFWA7901	AT4G21750.2
scaffold15028	DAFWA5460	AT4G21750.2
scaffold15028	DAFWA2414	AT4G21750.2
scaffold15028	DAFWA7901	Glyma11g33080.1	serine carboxypeptidase-like 31
scaffold15028	DAFWA5460	Glyma11g33080.1	serine carboxypeptidase-like 31
scaffold15028	DAFWA2414	Glyma11g33080.1	serine carboxypeptidase-like 31
scaffold15065	DAFWA6514	Glyma03g21660.1	DNA/RNA polymerases superfamily protein
scaffold15068	DAFWA5685	Glyma17g32400.1
scaffold15068	DAFWA5685	Glyma19g21940.1
scaffold15104	DAFWA3341	Glyma04g32860.1	DNA/RNA polymerases superfamily protein
scaffold15104	DAFWA5421	Glyma04g32860.1	DNA/RNA polymerases superfamily protein
scaffold15114	DAFWA7926	AT4G29090.1
scaffold15114	DAFWA6875	AT4G29090.1
scaffold15114	DAFWA7926	Glyma06g01230.1	Tetratricopeptide repeat (TPR)-like superfamily protein
scaffold15114	DAFWA6875	Glyma06g01230.1	Tetratricopeptide repeat (TPR)-like superfamily protein
scaffold15114	DAFWA7926	Glyma08g10320.1	BED zinc finger ;hAT family dimerisation domain
scaffold15114	DAFWA6875	Glyma08g10320.1	BED zinc finger ;hAT family dimerisation domain
scaffold15114	DAFWA7926	Glyma14g09110.1	"cytochrome P450, family 707, subfamily A, polypeptide 4"
scaffold15114	DAFWA6875	Glyma14g09110.1	"cytochrome P450, family 707, subfamily A, polypeptide 4"
scaffold15129	DAFWA8435	AT2G47000.1
scaffold15129	DAFWA8435	Glyma08g26190.1	cysteine-rich RLK (RECEPTOR-like protein kinase) 8
scaffold15138	DAFWA8134	AT1G06520.1
scaffold15138	DAFWA3014	AT1G06520.1
scaffold15138	DAFWA8134	AT3G50660.1
scaffold15138	DAFWA3014	AT3G50660.1
scaffold15138	DAFWA8134	Glyma02g45470.1	Carbohydrate-binding X8 domain superfamily protein
scaffold15138	DAFWA3014	Glyma02g45470.1	Carbohydrate-binding X8 domain superfamily protein
scaffold15138	DAFWA8134	Glyma02g45500.1	Magnesium transporter CorA-like family protein
scaffold15138	DAFWA3014	Glyma02g45500.1	Magnesium transporter CorA-like family protein
scaffold15138	DAFWA8134	Glyma02g45690.1	protodermal factor 1
scaffold15138	DAFWA3014	Glyma02g45690.1	protodermal factor 1
scaffold15138	DAFWA8134	Glyma02g45700.1
scaffold15138	DAFWA3014	Glyma02g45700.1
scaffold15138	DAFWA8134	Glyma08g42170.1	Protein kinase superfamily protein
scaffold15138	DAFWA3014	Glyma08g42170.1	Protein kinase superfamily protein
scaffold15138	DAFWA8134	Glyma08g42240.1	MAP kinase 20
scaffold15138	DAFWA3014	Glyma08g42240.1	MAP kinase 20
scaffold15138	DAFWA8134	Glyma08g42300.1	K-box region and MADS-box transcription factor family protein
scaffold15138	DAFWA3014	Glyma08g42300.1	K-box region and MADS-box transcription factor family protein
scaffold15138	DAFWA8134	Glyma14g03160.1	Tropomyosin-related
scaffold15138	DAFWA3014	Glyma14g03160.1	Tropomyosin-related
scaffold15138	DAFWA8134	Glyma14g03180.1	phy rapidly regulated 2
scaffold15138	DAFWA3014	Glyma14g03180.1	phy rapidly regulated 2
scaffold15138	DAFWA8134	Glyma14g03240.1	Predicted AT-hook DNA-binding family protein
scaffold15138	DAFWA3014	Glyma14g03240.1	Predicted AT-hook DNA-binding family protein
scaffold15138	DAFWA8134	Glyma14g03270.1
scaffold15138	DAFWA3014	Glyma14g03270.1
scaffold15138	DAFWA8134	Glyma18g12730.1	MEI2-like protein 5
scaffold15138	DAFWA3014	Glyma18g12730.1	MEI2-like protein 5
scaffold15163	DAFWA5136	Glyma01g07740.1
scaffold15163	DAFWA5489	Glyma01g07740.1
scaffold15163	DAFWA5954	Glyma01g07740.1
scaffold15163	DAFWA5954	Glyma12g16220.1
scaffold15163	DAFWA5489	Glyma12g16220.1
scaffold15163	DAFWA5136	Glyma12g16220.1
scaffold15163	DAFWA5489	Glyma1309s00200.1	zinc knuckle (CCHC-type) family protein
scaffold15163	DAFWA5954	Glyma1309s00200.1	zinc knuckle (CCHC-type) family protein
scaffold15163	DAFWA5136	Glyma1309s00200.1	zinc knuckle (CCHC-type) family protein
scaffold15239	DAFWA1845	Glyma06g22390.1	P-loop containing nucleoside triphosphate hydrolases superfamily protein
scaffold15239	DAFWA5247	Glyma06g22390.1	P-loop containing nucleoside triphosphate hydrolases superfamily protein
scaffold15239	DAFWA1845	Glyma16g32290.1	BCL-2-associated athanogene 1
scaffold15239	DAFWA5247	Glyma16g32290.1	BCL-2-associated athanogene 1
scaffold15240	DAFWA4636	AT4G12300.1
scaffold15240	DAFWA2719	AT4G12300.1
scaffold15259	DAFWA7223	Glyma07g11670.1	Protein kinase superfamily protein
scaffold15264	DAFWA4294	Glyma08g26190.1	cysteine-rich RLK (RECEPTOR-like protein kinase) 8
scaffold15264	DAFWA4294	Glyma13g21780.1	cysteine-rich RLK (RECEPTOR-like protein kinase) 8
scaffold15273	DAFWA7266	Glyma07g03920.1	lipoxygenase 1
scaffold1534	DAFWA2973	Glyma02g26470.1
scaffold1534	DAFWA1235	Glyma02g26470.1
scaffold1534	DAFWA4077	Glyma02g26470.1
scaffold1534	DAFWA3326	Glyma02g26470.1
scaffold1534	DAFWA4077	Glyma02g37220.1
scaffold1534	DAFWA2973	Glyma02g37220.1
scaffold1534	DAFWA3326	Glyma02g37220.1
scaffold1534	DAFWA1235	Glyma02g37220.1
scaffold1534	DAFWA1235	Glyma06g35650.1	cysteine-rich RLK (RECEPTOR-like protein kinase) 8
scaffold1534	DAFWA3326	Glyma06g35650.1	cysteine-rich RLK (RECEPTOR-like protein kinase) 8
scaffold1534	DAFWA2973	Glyma06g35650.1	cysteine-rich RLK (RECEPTOR-like protein kinase) 8
scaffold1534	DAFWA4077	Glyma06g35650.1	cysteine-rich RLK (RECEPTOR-like protein kinase) 8
scaffold1534	DAFWA3326	Glyma10g25620.1	RING/FYVE/PHD zinc finger superfamily protein
scaffold1534	DAFWA4077	Glyma10g25620.1	RING/FYVE/PHD zinc finger superfamily protein
scaffold1534	DAFWA2973	Glyma10g25620.1	RING/FYVE/PHD zinc finger superfamily protein
scaffold1534	DAFWA1235	Glyma10g25620.1	RING/FYVE/PHD zinc finger superfamily protein
scaffold1534	DAFWA3326	Glyma11g15340.1	Disease resistance-responsive (dirigent-like protein) family protein
scaffold1534	DAFWA4077	Glyma11g15340.1	Disease resistance-responsive (dirigent-like protein) family protein
scaffold1534	DAFWA1235	Glyma11g15340.1	Disease resistance-responsive (dirigent-like protein) family protein
scaffold1534	DAFWA2973	Glyma11g15340.1	Disease resistance-responsive (dirigent-like protein) family protein
scaffold1534	DAFWA1235	Glyma18g20200.1	zinc ion binding;nucleic acid binding
scaffold1534	DAFWA2973	Glyma18g20200.1	zinc ion binding;nucleic acid binding
scaffold1534	DAFWA3326	Glyma18g20200.1	zinc ion binding;nucleic acid binding
scaffold1534	DAFWA4077	Glyma18g20200.1	zinc ion binding;nucleic acid binding
scaffold15389	DAFWA1282	AT3G52250.1
scaffold15389	DAFWA8608	AT3G52250.1
scaffold15389	iDAFWA678	AT3G52250.1
scaffold15389	DAFWA1926	AT3G52250.1
scaffold15389	DAFWA88	AT3G52250.1
scaffold15389	DAFWA1282	Glyma19g07240.2	GTP binding Elongation factor Tu family protein
scaffold15389	iDAFWA678	Glyma19g07240.2	GTP binding Elongation factor Tu family protein
scaffold15389	DAFWA8608	Glyma19g07240.2	GTP binding Elongation factor Tu family protein
scaffold15389	DAFWA1926	Glyma19g07240.2	GTP binding Elongation factor Tu family protein
scaffold15389	DAFWA88	Glyma19g07240.2	GTP binding Elongation factor Tu family protein
scaffold15389	iDAFWA678	Glyma20g28950.2
scaffold15389	DAFWA1926	Glyma20g28950.2
scaffold15389	DAFWA8608	Glyma20g28950.2
scaffold15389	DAFWA1282	Glyma20g28950.2
scaffold15389	DAFWA88	Glyma20g28950.2
scaffold15389	DAFWA1282	Glyma20g31830.1
scaffold15389	DAFWA8608	Glyma20g31830.1
scaffold15389	DAFWA1926	Glyma20g31830.1
scaffold15389	iDAFWA678	Glyma20g31830.1
scaffold15389	DAFWA88	Glyma20g31830.1
scaffold15389	DAFWA8608	Glyma20g31850.3
scaffold15389	DAFWA1926	Glyma20g31850.3
scaffold15389	iDAFWA678	Glyma20g31850.3
scaffold15389	DAFWA1282	Glyma20g31850.3
scaffold15389	DAFWA88	Glyma20g31850.3
scaffold15396	DAFWA8127	AT2G33430.1
scaffold15396	DAFWA8127	AT3G51550.1
scaffold15396	DAFWA8127	Glyma02g15910.2	winged-helix DNA-binding transcription factor family protein
scaffold15396	DAFWA8127	Glyma06g13210.3	spermidine synthase 3
scaffold15396	DAFWA8127	Glyma06g13230.1	Protein of unknown function DUF455
scaffold15396	DAFWA8127	Glyma13g37460.1	Regulator of Vps4 activity in the MVB pathway protein
scaffold15396	DAFWA8127	Glyma16g02830.1	RING/U-box superfamily protein
scaffold15396	DAFWA8127	Glyma17g32750.1	Protein kinase superfamily protein
scaffold15408	iDAFWA314	AT4G01400.3
scaffold15408	DAFWA5544	AT4G01400.3
scaffold15408	iDAFWA314	Glyma13g33590.1	glyoxalase II 3
scaffold15408	DAFWA5544	Glyma13g33590.1	glyoxalase II 3
scaffold15408	iDAFWA314	Glyma18g46050.3	Disease resistance protein (TIR-NBS-LRR class) family
scaffold15408	DAFWA5544	Glyma18g46050.3	Disease resistance protein (TIR-NBS-LRR class) family
scaffold1541	DAFWA4761	Glyma03g38920.1	MuDR family transposase
scaffold1546	DAFWA1239	AT1G48120.1
scaffold1546	DAFWA1239	Glyma04g10750.1	Seryl-tRNA synthetase
scaffold1546	DAFWA1239	Glyma14g35450.1	O-fucosyltransferase family protein
scaffold1546	DAFWA1239	Glyma20g21590.1	MuDR family transposase
scaffold15506	DAFWA8649	AT5G23680.1
scaffold15506	DAFWA7427	AT5G23680.1
scaffold15506	DAFWA8649	Glyma05g38390.1
scaffold15506	DAFWA7427	Glyma05g38390.1
scaffold15506	DAFWA7427	Glyma06g17420.1	basic helix-loop-helix (bHLH) DNA-binding superfamily protein
scaffold15506	DAFWA8649	Glyma06g17420.1	basic helix-loop-helix (bHLH) DNA-binding superfamily protein
scaffold15506	DAFWA8649	Glyma07g34840.1	cysteine-rich RLK (RECEPTOR-like protein kinase) 8
scaffold15506	DAFWA7427	Glyma07g34840.1	cysteine-rich RLK (RECEPTOR-like protein kinase) 8
scaffold15523	DAFWA7030	AT3G23020.1
scaffold15523	DAFWA7030	Glyma20g33910.1	heat shock protein 60
scaffold15524	DAFWA3704	Glyma18g33480.1	DNA/RNA polymerases superfamily protein
scaffold15524	DAFWA374	Glyma18g33480.1	DNA/RNA polymerases superfamily protein
scaffold15524	DAFWA7165	Glyma18g33480.1	DNA/RNA polymerases superfamily protein
scaffold15536	DAFWA3130	Glyma01g24820.1	zinc-finger protein 10
scaffold15536	DAFWA3130	Glyma15g40430.1	Di-glucose binding protein with Kinesin motor domain
scaffold15557	DAFWA4885	Glyma02g18370.1	RNA-directed DNA polymerase (reverse transcriptase)-related family protein
scaffold15557	DAFWA3799	Glyma02g18370.1	RNA-directed DNA polymerase (reverse transcriptase)-related family protein
scaffold15557	DAFWA3799	Glyma06g01230.1	Tetratricopeptide repeat (TPR)-like superfamily protein
scaffold15557	DAFWA4885	Glyma06g01230.1	Tetratricopeptide repeat (TPR)-like superfamily protein
scaffold15557	DAFWA4885	Glyma15g41420.1	Eukaryotic aspartyl protease family protein
scaffold15557	DAFWA3799	Glyma15g41420.1	Eukaryotic aspartyl protease family protein
scaffold15557	DAFWA4885	Glyma17g33380.1
scaffold15557	DAFWA3799	Glyma17g33380.1
scaffold15558	DAFWA3468	Glyma16g05640.3	PLC-like phosphodiesterases superfamily protein
scaffold15558	DAFWA11	Glyma16g05640.3	PLC-like phosphodiesterases superfamily protein
scaffold15558	DAFWA11	Glyma19g27060.1	senescence-related gene 3
scaffold15558	DAFWA3468	Glyma19g27060.1	senescence-related gene 3
scaffold15581	DAFWA5349	Glyma10g22170.1	cysteine-rich RLK (RECEPTOR-like protein kinase) 8
scaffold15581	DAFWA6800	Glyma10g22170.1	cysteine-rich RLK (RECEPTOR-like protein kinase) 8
scaffold15581	iDAFWA371	Glyma10g22170.1	cysteine-rich RLK (RECEPTOR-like protein kinase) 8
scaffold15581	DAFWA7029	Glyma10g22170.1	cysteine-rich RLK (RECEPTOR-like protein kinase) 8
scaffold15581	DAFWA7250	Glyma10g22170.1	cysteine-rich RLK (RECEPTOR-like protein kinase) 8
scaffold15589	DAFWA448	Glyma08g37710.1	cysteine-rich RLK (RECEPTOR-like protein kinase) 8
scaffold15634	DAFWA3485	AT5G67270.1
scaffold15634	DAFWA3485	ATMG00750.1
scaffold15634	DAFWA3485	Glyma06g44410.1
scaffold15635	DAFWA2767	AT5G37270.1
scaffold15635	DAFWA5739	AT5G37270.1
scaffold15635	DAFWA5739	Glyma17g11740.1	"Zinc finger, C3HC4 type (RING finger) family protein"
scaffold15635	DAFWA2767	Glyma17g11740.1	"Zinc finger, C3HC4 type (RING finger) family protein"
scaffold15645	DAFWA2106	Glyma04g32860.1	DNA/RNA polymerases superfamily protein
scaffold15666	DAFWA4210	Glyma07g05150.1	pectin methylesterase 3
scaffold15669	DAFWA4698	Glyma01g29320.1	cysteine-rich RLK (RECEPTOR-like protein kinase) 8
scaffold157	DAFWA6890	AT5G18880.1
scaffold157	DAFWA6890	AT5G57625.1
scaffold157	DAFWA6890	Glyma01g31530.1
scaffold157	DAFWA6890	Glyma02g02660.1	5\'-AMP-activated protein kinase-related
scaffold15703	DAFWA1955	Glyma04g32860.1	DNA/RNA polymerases superfamily protein
scaffold15703	DAFWA1955	Glyma07g03280.1	BED zinc finger ;hAT family dimerisation domain
scaffold1573	DAFWA2031	AT5G09461.1
scaffold1573	DAFWA2031	Glyma02g37510.1	sequence-specific DNA binding transcription factors;transcription regulators
scaffold1573	DAFWA2031	Glyma06g23840.1
scaffold1573	DAFWA2031	Glyma16g09220.1	PIF1 helicase
scaffold15781	DAFWA8726	Glyma04g42460.1	2-oxoglutarate (2OG) and Fe(II)-dependent oxygenase superfamily protein
scaffold15781	DAFWA8726	Glyma13g09920.1	wound-responsive family protein
scaffold15781	DAFWA8726	Glyma19g28130.1	DNA/RNA polymerases superfamily protein
scaffold15813	DAFWA7585	AT3G22220.2
scaffold15813	DAFWA7511	AT3G22220.2
scaffold15813	DAFWA7585	Glyma12g30600.1	histone deacetylase 2C
scaffold15813	DAFWA7511	Glyma12g30600.1	histone deacetylase 2C
scaffold15813	DAFWA7585	Glyma16g32940.1	AT hook motif DNA-binding family protein
scaffold15813	DAFWA7511	Glyma16g32940.1	AT hook motif DNA-binding family protein
scaffold15813	DAFWA7585	Glyma17g05330.1
scaffold15813	DAFWA7511	Glyma17g05330.1
scaffold15813	DAFWA7585	Glyma19g37530.1	Zinc finger C-x8-C-x5-C-x3-H type family protein
scaffold15813	DAFWA7511	Glyma19g37530.1	Zinc finger C-x8-C-x5-C-x3-H type family protein
scaffold15854	DAFWA5587	Glyma08g27890.1	DNA/RNA polymerases superfamily protein
scaffold15854	DAFWA5587	Glyma12g18250.1	phosphoesterase
scaffold1586	DAFWA4284	AT3G48200.1
scaffold1586	DAFWA7840	AT3G48200.1
scaffold1586	DAFWA7840	AT5G63030.1
scaffold1586	DAFWA4284	AT5G63030.1
scaffold1586	DAFWA7840	Glyma17g09610.1
scaffold1586	DAFWA4284	Glyma17g09610.1
scaffold15869	DAFWA2114	Glyma02g38420.1	zinc ion binding;nucleic acid binding
scaffold15869	DAFWA1695	Glyma02g38420.1	zinc ion binding;nucleic acid binding
scaffold15869	DAFWA203	Glyma02g38420.1	zinc ion binding;nucleic acid binding
scaffold15869	DAFWA6117	Glyma02g38420.1	zinc ion binding;nucleic acid binding
scaffold15869	DAFWA2265	Glyma02g38420.1	zinc ion binding;nucleic acid binding
scaffold15869	DAFWA203	Glyma12g18250.1	phosphoesterase
scaffold15869	DAFWA2114	Glyma12g18250.1	phosphoesterase
scaffold15869	DAFWA6117	Glyma12g18250.1	phosphoesterase
scaffold15869	DAFWA2265	Glyma12g18250.1	phosphoesterase
scaffold15869	DAFWA1695	Glyma12g18250.1	phosphoesterase
scaffold15885	DAFWA4464	Glyma08g07890.1	Bifunctional inhibitor/lipid-transfer protein/seed storage 2S albumin superfamily protein
scaffold15885	DAFWA5747	Glyma08g07890.1	Bifunctional inhibitor/lipid-transfer protein/seed storage 2S albumin superfamily protein
scaffold15885	DAFWA4542	Glyma08g07890.1	Bifunctional inhibitor/lipid-transfer protein/seed storage 2S albumin superfamily protein
scaffold15885	DAFWA5747	Glyma14g17420.1	cysteine-rich RLK (RECEPTOR-like protein kinase) 8
scaffold15885	DAFWA4464	Glyma14g17420.1	cysteine-rich RLK (RECEPTOR-like protein kinase) 8
scaffold15885	DAFWA4542	Glyma14g17420.1	cysteine-rich RLK (RECEPTOR-like protein kinase) 8
scaffold1591	DAFWA6830	Glyma02g10400.1
scaffold1591	DAFWA3904	Glyma02g10400.1
scaffold1591	DAFWA6830	Glyma08g00350.1
scaffold1591	DAFWA3904	Glyma08g00350.1
scaffold15915	DAFWA6004	Glyma10g15120.1
scaffold1594	DAFWA3441	Glyma16g09250.1	cysteine-rich RLK (RECEPTOR-like protein kinase) 8
scaffold1594	DAFWA3935	Glyma16g09250.1	cysteine-rich RLK (RECEPTOR-like protein kinase) 8
scaffold15963	DAFWA7272	Glyma11g25770.1	DNA/RNA polymerases superfamily protein
scaffold15963	DAFWA7272	Glyma12g12670.1	DNA binding
scaffold15963	DAFWA7272	Glyma15g23610.1	K-box region and MADS-box transcription factor family protein
scaffold1605	DAFWA2076	Glyma07g25400.1
scaffold1605	DAFWA4228	Glyma07g25400.1
scaffold1605	DAFWA6007	Glyma07g25400.1
scaffold1605	DAFWA4228	Glyma16g29090.1
scaffold1605	DAFWA2076	Glyma16g29090.1
scaffold1605	DAFWA6007	Glyma16g29090.1
scaffold16051	DAFWA4062	Glyma06g40570.1	DNA/RNA polymerases superfamily protein
scaffold16051	DAFWA6794	Glyma06g40570.1	DNA/RNA polymerases superfamily protein
scaffold16091	DAFWA5316	Glyma01g20430.1	cysteine-rich RLK (RECEPTOR-like protein kinase) 8
scaffold16091	DAFWA1407	Glyma01g20430.1	cysteine-rich RLK (RECEPTOR-like protein kinase) 8
scaffold16091	DAFWA3591	Glyma01g20430.1	cysteine-rich RLK (RECEPTOR-like protein kinase) 8
scaffold16091	DAFWA2501	Glyma01g20430.1	cysteine-rich RLK (RECEPTOR-like protein kinase) 8
scaffold16091	DAFWA4731	Glyma01g20430.1	cysteine-rich RLK (RECEPTOR-like protein kinase) 8
scaffold16091	iDAFWA281	Glyma01g20430.1	cysteine-rich RLK (RECEPTOR-like protein kinase) 8
scaffold16097	DAFWA3515	AT1G67020.1
scaffold16097	DAFWA2277	AT1G67020.1
scaffold16097	DAFWA2277	AT4G23070.1
scaffold16097	DAFWA3515	AT4G23070.1
scaffold16097	DAFWA3515	Glyma10g23470.4	alpha/beta-Hydrolases superfamily protein
scaffold16097	DAFWA2277	Glyma10g23470.4	alpha/beta-Hydrolases superfamily protein
scaffold16097	DAFWA2277	Glyma12g07050.1	Histone superfamily protein
scaffold16097	DAFWA3515	Glyma12g07050.1	Histone superfamily protein
scaffold16121	DAFWA6203	Glyma01g20430.1	cysteine-rich RLK (RECEPTOR-like protein kinase) 8
scaffold16121	DAFWA7964	Glyma01g20430.1	cysteine-rich RLK (RECEPTOR-like protein kinase) 8
scaffold16121	DAFWA7964	Glyma02g03270.1	cysteine-rich RLK (RECEPTOR-like protein kinase) 8
scaffold16121	DAFWA6203	Glyma02g03270.1	cysteine-rich RLK (RECEPTOR-like protein kinase) 8
scaffold16121	DAFWA7964	Glyma07g03920.1	lipoxygenase 1
scaffold16121	DAFWA6203	Glyma07g03920.1	lipoxygenase 1
scaffold16121	DAFWA7964	Glyma16g22900.1	Protein of unknown function (DUF295)
scaffold16121	DAFWA6203	Glyma16g22900.1	Protein of unknown function (DUF295)
scaffold16138	DAFWA1582	Glyma10g01130.1	cysteine-rich RLK (RECEPTOR-like protein kinase) 8
scaffold16139	DAFWA1487	Glyma03g10410.1	"Aminotransferase-like, plant mobile domain family protein"
scaffold16139	DAFWA1388	Glyma03g10410.1	"Aminotransferase-like, plant mobile domain family protein"
scaffold1617	DAFWA2393	AT3G60260.4
scaffold16172	DAFWA3933	Glyma15g23610.1	K-box region and MADS-box transcription factor family protein
scaffold16172	DAFWA3034	Glyma15g23610.1	K-box region and MADS-box transcription factor family protein
scaffold16172	DAFWA8139	Glyma15g23610.1	K-box region and MADS-box transcription factor family protein
scaffold16178	DAFWA5945	Glyma06g07010.1	EamA-like transporter family
scaffold162	DAFWA8769	Glyma08g24090.1	SAUR-like auxin-responsive protein family
scaffold162	DAFWA8769	Glyma09g14130.1
scaffold1624	DAFWA3094	AT3G29750.1
scaffold16241	DAFWA6392	Glyma04g41410.3	Protein with RING/U-box and TRAF-like domains
scaffold16241	DAFWA5630	Glyma04g41410.3	Protein with RING/U-box and TRAF-like domains
scaffold16241	DAFWA6392	Glyma09g28880.1	Protein of unknown function (DUF789)
scaffold16241	DAFWA5630	Glyma09g28880.1	Protein of unknown function (DUF789)
scaffold16241	DAFWA5630	Glyma12g27360.1
scaffold16241	DAFWA6392	Glyma12g27360.1
scaffold16319	DAFWA6151	AT4G36010.2
scaffold16319	DAFWA6151	Glyma10g15120.1
scaffold16331	DAFWA4250	AT5G11880.1
scaffold16331	DAFWA7160	AT5G11880.1
scaffold16364	DAFWA3126	AT5G10160.1
scaffold16364	DAFWA5770	AT5G10160.1
scaffold16364	DAFWA3126	Glyma08g19210.1	light harvesting complex photosystem II subunit 6
scaffold16364	DAFWA5770	Glyma08g19210.1	light harvesting complex photosystem II subunit 6
scaffold16364	DAFWA3126	Glyma15g20190.1	hydrolases;protein serine/threonine phosphatases
scaffold16364	DAFWA5770	Glyma15g20190.1	hydrolases;protein serine/threonine phosphatases
scaffold16364	DAFWA5770	Glyma15g34200.1
scaffold16364	DAFWA3126	Glyma15g34200.1
scaffold16364	DAFWA5770	Glyma18g39530.1	FAR1-related sequence 5
scaffold16364	DAFWA3126	Glyma18g39530.1	FAR1-related sequence 5
scaffold16366	DAFWA7425	Glyma01g04930.1	Protein kinase superfamily protein
scaffold16366	DAFWA2841	Glyma01g04930.1	Protein kinase superfamily protein
scaffold16366	DAFWA5459	Glyma01g04930.1	Protein kinase superfamily protein
scaffold16366	DAFWA5034	Glyma01g04930.1	Protein kinase superfamily protein
scaffold16366	DAFWA6597	Glyma01g04930.1	Protein kinase superfamily protein
scaffold16366	DAFWA5459	Glyma07g22540.1
scaffold16366	DAFWA2841	Glyma07g22540.1
scaffold16366	DAFWA6597	Glyma07g22540.1
scaffold16366	DAFWA5034	Glyma07g22540.1
scaffold16366	DAFWA7425	Glyma07g22540.1
scaffold16371	DAFWA6209	Glyma18g09710.1	NB-ARC domain-containing disease resistance protein
scaffold16392	iDAFWA134	Glyma10g09580.1	Double Clp-N motif-containing P-loop nucleoside triphosphate hydrolases superfamily protein
scaffold16392	DAFWA1189	Glyma10g09580.1	Double Clp-N motif-containing P-loop nucleoside triphosphate hydrolases superfamily protein
scaffold16393	DAFWA8687	Glyma05g37790.3
scaffold16393	DAFWA4425	Glyma05g37790.3
scaffold16414	DAFWA8558	Glyma09g23200.1	TTF-type zinc finger protein with HAT dimerisation domain
scaffold16414	DAFWA1585	Glyma09g23200.1	TTF-type zinc finger protein with HAT dimerisation domain
scaffold16420	DAFWA1131	AT1G64450.1
scaffold16420	DAFWA6423	AT1G64450.1
scaffold16420	DAFWA1131	AT2G05260.1
scaffold16420	DAFWA6423	AT2G05260.1
scaffold16420	DAFWA6423	AT3G60190.1
scaffold16420	DAFWA1131	AT3G60190.1
scaffold16421	DAFWA8767	Glyma05g30690.1	Cellulase (glycosyl hydrolase family 5) protein
scaffold16421	DAFWA5097	Glyma05g30690.1	Cellulase (glycosyl hydrolase family 5) protein
scaffold16421	DAFWA5097	Glyma20g38380.1	P-glycoprotein 20
scaffold16421	DAFWA8767	Glyma20g38380.1	P-glycoprotein 20
scaffold16426	DAFWA4083	AT4G15030.1
scaffold16426	DAFWA6663	AT4G15030.1
scaffold16426	DAFWA5780	AT4G15030.1
scaffold16426	DAFWA5082	AT4G15030.1
scaffold16426	DAFWA5944	AT4G15030.1
scaffold16426	DAFWA96	AT4G15030.1
scaffold1646	DAFWA7822	Glyma08g24400.1	FAR1-related sequence 3
scaffold16498	DAFWA8295	AT1G21280.1
scaffold16498	DAFWA8295	Glyma04g26800.1	cysteine-rich RLK (RECEPTOR-like protein kinase) 8
scaffold1652	DAFWA8109	Glyma08g20610.1	Root hair defective 3 GTP-binding protein (RHD3)
scaffold1652	DAFWA8109	Glyma12g25720.1
scaffold1652	DAFWA8109	Glyma16g15590.1
scaffold1656	DAFWA3417	Glyma20g31820.1
scaffold16568	DAFWA3560	Glyma03g10410.1	"Aminotransferase-like, plant mobile domain family protein"
scaffold16568	DAFWA3850	Glyma03g10410.1	"Aminotransferase-like, plant mobile domain family protein"
scaffold16603	DAFWA4473	Glyma09g16800.1	MuDR family transposase
scaffold16603	DAFWA3098	Glyma09g16800.1	MuDR family transposase
scaffold16603	DAFWA806	Glyma09g16800.1	MuDR family transposase
scaffold16603	DAFWA8209	Glyma09g16800.1	MuDR family transposase
scaffold16603	DAFWA806	Glyma15g29990.1	xyloglucan endotransglucosylase/hydrolase 8
scaffold16603	DAFWA3098	Glyma15g29990.1	xyloglucan endotransglucosylase/hydrolase 8
scaffold16603	DAFWA4473	Glyma15g29990.1	xyloglucan endotransglucosylase/hydrolase 8
scaffold16603	DAFWA8209	Glyma15g29990.1	xyloglucan endotransglucosylase/hydrolase 8
scaffold16603	DAFWA806	Glyma15g41740.1	Homeodomain-like superfamily protein
scaffold16603	DAFWA3098	Glyma15g41740.1	Homeodomain-like superfamily protein
scaffold16603	DAFWA4473	Glyma15g41740.1	Homeodomain-like superfamily protein
scaffold16603	DAFWA8209	Glyma15g41740.1	Homeodomain-like superfamily protein
scaffold16605	DAFWA216	AT5G42905.1
scaffold16605	DAFWA216	Glyma08g16150.1	gametophytic factor 2
scaffold16636	DAFWA2008	ATMG00810.1
scaffold16636	DAFWA3081	ATMG00810.1
scaffold16636	DAFWA2272	ATMG00810.1
scaffold16636	DAFWA409	ATMG00810.1
scaffold16636	DAFWA2272	Glyma04g14960.1
scaffold16636	DAFWA3081	Glyma04g14960.1
scaffold16636	DAFWA2008	Glyma04g14960.1
scaffold16636	DAFWA409	Glyma04g14960.1
scaffold16636	DAFWA3081	Glyma10g24200.1
scaffold16636	DAFWA2008	Glyma10g24200.1
scaffold16636	DAFWA2272	Glyma10g24200.1
scaffold16636	DAFWA409	Glyma10g24200.1
scaffold16636	DAFWA2272	Glyma14g38570.1	Kinase interacting (KIP1-like) family protein
scaffold16636	DAFWA2008	Glyma14g38570.1	Kinase interacting (KIP1-like) family protein
scaffold16636	DAFWA3081	Glyma14g38570.1	Kinase interacting (KIP1-like) family protein
scaffold16636	DAFWA409	Glyma14g38570.1	Kinase interacting (KIP1-like) family protein
scaffold16636	DAFWA2008	Glyma20g24810.1	cinnamate-4-hydroxylase
scaffold16636	DAFWA2272	Glyma20g24810.1	cinnamate-4-hydroxylase
scaffold16636	DAFWA3081	Glyma20g24810.1	cinnamate-4-hydroxylase
scaffold16636	DAFWA409	Glyma20g24810.1	cinnamate-4-hydroxylase
scaffold16677	DAFWA5171	Glyma0025s00200.1
scaffold16677	DAFWA4981	Glyma0025s00200.1
scaffold16677	DAFWA7526	Glyma0025s00200.1
scaffold16677	iDAFWA280	Glyma0025s00200.1
scaffold16677	DAFWA4372	Glyma0025s00200.1
scaffold16677	DAFWA7526	Glyma09g15750.2	RNA polymerase Rpb8
scaffold16677	DAFWA4372	Glyma09g15750.2	RNA polymerase Rpb8
scaffold16677	DAFWA4981	Glyma09g15750.2	RNA polymerase Rpb8
scaffold16677	DAFWA5171	Glyma09g15750.2	RNA polymerase Rpb8
scaffold16677	iDAFWA280	Glyma09g15750.2	RNA polymerase Rpb8
scaffold16695	iDAFWA700	Glyma0146s00220.1
scaffold16711	DAFWA4648	Glyma02g36320.1	DNA/RNA polymerases superfamily protein
scaffold16711	DAFWA6145	Glyma02g36320.1	DNA/RNA polymerases superfamily protein
scaffold16711	DAFWA8582	Glyma02g36320.1	DNA/RNA polymerases superfamily protein
scaffold16711	DAFWA8431	Glyma02g36320.1	DNA/RNA polymerases superfamily protein
scaffold16711	DAFWA6145	Glyma19g05970.1	PIF1 helicase
scaffold16711	DAFWA4648	Glyma19g05970.1	PIF1 helicase
scaffold16711	DAFWA8582	Glyma19g05970.1	PIF1 helicase
scaffold16711	DAFWA8431	Glyma19g05970.1	PIF1 helicase
scaffold16728	DAFWA6668	Glyma07g13760.1	cysteine-rich RLK (RECEPTOR-like protein kinase) 8
scaffold16728	DAFWA7447	Glyma07g13760.1	cysteine-rich RLK (RECEPTOR-like protein kinase) 8
scaffold16728	DAFWA7447	Glyma07g31290.1	Eukaryotic aspartyl protease family protein
scaffold16728	DAFWA6668	Glyma07g31290.1	Eukaryotic aspartyl protease family protein
scaffold16728	DAFWA6668	Glyma10g10160.1	embryo defective 2016
scaffold16728	DAFWA7447	Glyma10g10160.1	embryo defective 2016
scaffold16804	DAFWA1331	ATMG00710.1
scaffold16804	DAFWA1331	Glyma04g41820.1	MAP kinase substrate 1
scaffold16804	DAFWA1331	Glyma08g15630.1	Protein of unknown function (DUF506)
scaffold16804	DAFWA1331	Glyma08g15650.1	Plant invertase/pectin methylesterase inhibitor superfamily
scaffold16804	DAFWA1331	Glyma11g37380.3	DNA-binding HORMA family protein
scaffold16805	DAFWA7709	Glyma10g22170.1	cysteine-rich RLK (RECEPTOR-like protein kinase) 8
scaffold16830	DAFWA1057	AT3G20980.1
scaffold16830	DAFWA1057	Glyma19g05970.1	PIF1 helicase
scaffold16849	DAFWA6277	AT2G41700.1
scaffold16849	DAFWA1910	AT2G41700.1
scaffold16849	DAFWA243	AT2G41700.1
scaffold16849	iDAFWA390	AT2G41700.1
scaffold16849	DAFWA4236	AT2G41700.1
scaffold16849	iDAFWA153	AT2G41700.1
scaffold16849	DAFWA1	AT2G41700.1
scaffold16849	iDAFWA390	Glyma11g09350.1	NADPH-dependent thioredoxin reductase A
scaffold16849	DAFWA1910	Glyma11g09350.1	NADPH-dependent thioredoxin reductase A
scaffold16849	DAFWA4236	Glyma11g09350.1	NADPH-dependent thioredoxin reductase A
scaffold16849	DAFWA243	Glyma11g09350.1	NADPH-dependent thioredoxin reductase A
scaffold16849	iDAFWA153	Glyma11g09350.1	NADPH-dependent thioredoxin reductase A
scaffold16849	DAFWA6277	Glyma11g09350.1	NADPH-dependent thioredoxin reductase A
scaffold16849	DAFWA1	Glyma11g09350.1	NADPH-dependent thioredoxin reductase A
scaffold16890	iDAFWA637	AT1G69330.1
scaffold16932	DAFWA5857	AT3G13320.1
scaffold16932	DAFWA5857	AT5G40340.1
scaffold16932	DAFWA5857	Glyma02g47950.1	Endomembrane protein 70 protein family
scaffold16932	DAFWA5857	Glyma20g14260.1
scaffold16995	DAFWA4773	Glyma16g09250.1	cysteine-rich RLK (RECEPTOR-like protein kinase) 8
scaffold16995	DAFWA5311	Glyma16g09250.1	cysteine-rich RLK (RECEPTOR-like protein kinase) 8
scaffold16999	DAFWA4276	ATMG00750.1
scaffold16999	DAFWA4276	Glyma20g17070.1
scaffold17003	DAFWA5776	AT1G21890.1
scaffold17003	DAFWA5138	AT1G21890.1
scaffold17003	iDAFWA425	AT1G21890.1
scaffold17003	DAFWA5776	Glyma10g10160.1	embryo defective 2016
scaffold17003	DAFWA5138	Glyma10g10160.1	embryo defective 2016
scaffold17003	iDAFWA425	Glyma10g10160.1	embryo defective 2016
scaffold17003	DAFWA5138	Glyma16g09250.1	cysteine-rich RLK (RECEPTOR-like protein kinase) 8
scaffold17003	DAFWA5776	Glyma16g09250.1	cysteine-rich RLK (RECEPTOR-like protein kinase) 8
scaffold17003	iDAFWA425	Glyma16g09250.1	cysteine-rich RLK (RECEPTOR-like protein kinase) 8
scaffold17003	DAFWA5776	Glyma19g37010.1	C2H2-type zinc finger family protein
scaffold17003	DAFWA5138	Glyma19g37010.1	C2H2-type zinc finger family protein
scaffold17003	iDAFWA425	Glyma19g37010.1	C2H2-type zinc finger family protein
scaffold17016	iDAFWA549	AT1G01830.3
scaffold17016	iDAFWA549	AT5G42905.1
scaffold17016	iDAFWA549	Glyma02g03270.1	cysteine-rich RLK (RECEPTOR-like protein kinase) 8
scaffold17016	iDAFWA549	Glyma10g38400.1	arginine/serine-rich splicing factor 35
scaffold17039	DAFWA1902	Glyma18g44710.1	DNA/RNA polymerases superfamily protein
scaffold17090	DAFWA5111	Glyma06g40570.1	DNA/RNA polymerases superfamily protein
scaffold17092	DAFWA6330	Glyma06g35650.1	cysteine-rich RLK (RECEPTOR-like protein kinase) 8
scaffold17092	DAFWA6313	Glyma06g35650.1	cysteine-rich RLK (RECEPTOR-like protein kinase) 8
scaffold17092	DAFWA1211	Glyma06g35650.1	cysteine-rich RLK (RECEPTOR-like protein kinase) 8
scaffold17092	DAFWA5466	Glyma06g35650.1	cysteine-rich RLK (RECEPTOR-like protein kinase) 8
scaffold17092	DAFWA3115	Glyma06g35650.1	cysteine-rich RLK (RECEPTOR-like protein kinase) 8
scaffold17092	DAFWA2884	Glyma06g35650.1	cysteine-rich RLK (RECEPTOR-like protein kinase) 8
scaffold17095	DAFWA2914	Glyma07g13760.1	cysteine-rich RLK (RECEPTOR-like protein kinase) 8
scaffold17122	DAFWA4240	Glyma17g26900.3	Thioredoxin superfamily protein
scaffold17124	iDAFWA687	Glyma12g02030.1
scaffold17157	DAFWA6532	ATMG00300.1
scaffold17157	DAFWA6532	ATMG00710.1
scaffold17157	DAFWA6532	Glyma16g29090.1
scaffold17169	DAFWA6124	Glyma15g21480.1	phosphatidylinositol-4-phosphate 5-kinase 1
scaffold17169	DAFWA6124	Glyma15g23610.1	K-box region and MADS-box transcription factor family protein
scaffold17231	DAFWA2299	AT2G15910.1
scaffold17231	DAFWA1702	AT2G15910.1
scaffold17231	DAFWA1560	AT2G15910.1
scaffold17231	DAFWA2299	AT3G44150.1
scaffold17231	DAFWA1560	AT3G44150.1
scaffold17231	DAFWA1702	AT3G44150.1
scaffold17231	DAFWA1702	Glyma12g05270.1
scaffold17231	DAFWA1560	Glyma12g05270.1
scaffold17231	DAFWA2299	Glyma12g05270.1
scaffold17231	DAFWA2299	Glyma16g00820.1
scaffold17231	DAFWA1702	Glyma16g00820.1
scaffold17231	DAFWA1560	Glyma16g00820.1
scaffold17231	DAFWA2299	Glyma18g05480.1	hydroxyproline-rich glycoprotein family protein
scaffold17231	DAFWA1560	Glyma18g05480.1	hydroxyproline-rich glycoprotein family protein
scaffold17231	DAFWA1702	Glyma18g05480.1	hydroxyproline-rich glycoprotein family protein
scaffold17251	DAFWA4850	AT1G07530.1
scaffold17251	DAFWA7639	AT1G07530.1
scaffold17251	DAFWA4137	AT1G07530.1
scaffold17251	DAFWA4850	AT4G31380.1
scaffold17251	DAFWA7639	AT4G31380.1
scaffold17251	DAFWA4137	AT4G31380.1
scaffold17251	DAFWA4850	Glyma01g00870.1	phosphofructokinase 3
scaffold17251	DAFWA7639	Glyma01g00870.1	phosphofructokinase 3
scaffold17251	DAFWA4137	Glyma01g00870.1	phosphofructokinase 3
scaffold17251	DAFWA7639	Glyma07g34470.1	Leucine-rich repeat transmembrane protein kinase
scaffold17251	DAFWA4850	Glyma07g34470.1	Leucine-rich repeat transmembrane protein kinase
scaffold17251	DAFWA4137	Glyma07g34470.1	Leucine-rich repeat transmembrane protein kinase
scaffold17251	DAFWA4850	Glyma15g04320.1	Protein of unknown function (DUF3741)
scaffold17251	DAFWA7639	Glyma15g04320.1	Protein of unknown function (DUF3741)
scaffold17251	DAFWA4137	Glyma15g04320.1	Protein of unknown function (DUF3741)
scaffold17251	DAFWA7639	Glyma18g54010.1
scaffold17251	DAFWA4850	Glyma18g54010.1
[truncated: 16,775 more rows]
